# Supplementary material for: Genome-wide SNP discovery and core marker sets for assessment of genetic variations in cultivated pumpkin (Cucurbita spp.)
Source: Hortic Res. 2020 Aug 1;7:121. doi: 10.1038/s41438-020-00342-9 (PMC7395168; doi:10.1038/s41438-020-00342-9)
Supplement: Supplementary file 4 — Table S1 [file 41438_2020_342_MOESM4_ESM.xlsx]

## Sheet: Sheet1
Table S1. The collection of 223 cultivated pumpkin accessions used in this study and their clusters
No.	Code	Sample name	Country (Seed company)	Species	Genotyping	Class	PCA cluster	UPGMA cluster
1	SP001	Gurijimang	Korea (Asia)	C. maxima	GBS	F1 cultivar	C1	C1
2	SP002	Hirojimang	Korea (Asia)	C. maxima	GBS	F1 cultivar	C1	C1
3	SP003	Minikang1ho	Korea (Asia)	C. maxima	GBS	F1 cultivar	C1	C1
4	SP004	Ajihiggari	Korea (Farmhannong)	C. maxima	GBS	F1 cultivar	C1	C1
5	SP005	Ggomatzzhang	Korea (Farmhannong)	C. maxima	GBS	F1 cultivar	C1	C1
6	SP006	Hanbandodaemok	Korea (Hongik)	C. maxima	GBS	F1 cultivar	C1	C1
7	SP007	Jangsoodan	Korea (Jeil)	C. maxima	GBS	F1 cultivar	C1	C1
8	SP008	PM-kangdaemok	Korea (Jeil)	C. maxima	GBS	F1 cultivar	C2a	C2
9	SP009	Evian	Korea (Jinheung)	C. maxima	GBS	F1 cultivar	C1	C1
10	SP010	Charlbam	Korea (KMS)	C. maxima	GBS	F1 cultivar	C1	C1
11	SP011	Curihime	Korea (Kyungnong)	C. maxima	GBS	F1 cultivar	C1	C1
12	SP012	Ajihei	Korea (Mikado kyowa)	C. maxima	GBS	F1 cultivar	C1	C1
13	SP013	Bowjjang	Korea (Mikado kyowa)	C. maxima	GBS	F1 cultivar	C1	C1
14	SP014	SRS-05518	Korea (Syngenta)	C. maxima	GBS	F1 cultivar	C2a	C2
15	SP015	Daebool	Korea (World)	C. maxima	GBS	F1 cultivar	C1	C1
16	SP016	Hipower	Korea (Hangyul)	C. maxima x C. moschata	GBS	F1 cultivar	C3	C3
17	SP017	Hanbburidaemok	Korea (Hongik)	C. maxima x C. moschata	GBS	F1 cultivar	C2a	C2
18	SP018	Olkenidaemok	Korea (Hongik)	C. maxima x C. moschata	GBS	F1 cultivar	C2a	C4
19	SP019	Euipoongdangdang	Korea (JCS)	C. maxima x C. moschata	GBS	F1 cultivar	C2a	C2
20	SP020	Mubyeongzangsoo	Korea (Monsanto)	C. maxima x C. moschata	GBS	F1 cultivar	C2a	C2
21	SP021	Worldclasstozhoa	Korea (Nongwoo)	C. maxima x C. moschata	GBS	F1 cultivar	C2a	C2
22	SP022	Longstar	Korea (Saengnong)	C. maxima x C. moschata	GBS	F1 cultivar	C2a	C2
23	SP023	Neshogun	Korea (Takki)	C. maxima x C. moschata	GBS	F1 cultivar	C2a	C2
24	SP024	Sinjindongae	Korea (Asia)	C. moschata	GBS	F1 cultivar	C3	C3
25	SP025	Homonotozhoa	Korea (Dongseo)	C. moschata	GBS	F1 cultivar	C2a	C3
26	SP026	Honddotozhoa	Korea (Dongseo)	C. moschata	GBS	F1 cultivar	C2a	C2
27	SP027	Cheonggreen	Korea (Haeoleum)	C. moschata	GBS	F1 cultivar	C3	C3
28	SP028	Biseulae	Korea (Hongik)	C. moschata	GBS	F1 cultivar	C3	C3
29	SP029	Ggalnawon	Korea (JCS)	C. moschata	GBS	F1 cultivar	C3	C3
30	SP030	Ilsacheonri	Korea (JCS)	C. moschata	GBS	F1 cultivar	C2a	C2
31	SP031	Together	Korea (JCS)	C. moschata	GBS	F1 cultivar	C3	C3
32	SP032	Baeksemetdol	Korea (Jeil)	C. moschata	GBS	F1 cultivar	C3	C3
33	SP033	Wellbeingmetdol	Korea (Jeil)	C. moschata	GBS	F1 cultivar	C3	C3
34	SP034	Jenongae	Korea (Jenong)	C. moschata	GBS	F1 cultivar	C3	C3
35	SP035	Damatae	Korea (KMS)	C. moschata	GBS	F1 cultivar	C3	C3
36	SP036	Dongreeput	Korea (KMS)	C. moschata	GBS	F1 cultivar	C3	C3
37	SP037	Chorongiput	Korea (PPS)	C. moschata	GBS	F1 cultivar	C3	C3
38	SP038	Naegohyangae	Korea (PPS)	C. moschata	GBS	F1 cultivar	C3	C3
39	SP039	Sambometdol	Korea (Sejong)	C. moschata	GBS	F1 cultivar	C3	C3
40	SP040	Hwalmyeongsoo	Korea (Wonnong)	C. moschata	GBS	F1 cultivar	C3	C3
41	SP041	Yamuzinae	Korea (Wonnong)	C. moschata	GBS	F1 cultivar	C3	C3
42	SP042	Common-1	Korea (Danong)	C. pepo	GBS	F1 cultivar	C2a	C2
43	SP043	Brillante	Korea (Duckyanggreen)	C. pepo	GBS	F1 cultivar	C4	C4
44	SP044	Zoeunzucchini	Korea (KMS)	C. pepo	GBS	F1 cultivar	C4	C4
45	SP045	Natura	Korea (Mifko)	C. pepo	GBS	F1 cultivar	C4	C4
46	SP046	Cheongangzucchini	Korea (PPS)	C. pepo	GBS	F1 cultivar	C4	C4
47	SP047	Cheongbokzucchini	Korea (PPS)	C. pepo	GBS	F1 cultivar	C4	C4
48	SP048	Duriwon	Korea (Wonnong)	C. pepo	GBS	F1 cultivar	C2a	C2
49	SP049	Ajijimangpeulleoseu	Korea (Asia)	C. maxima	Fluidigm	F1 cultivar	C1	C1
50	SP050	Asiaheukdan	Korea (Asia)	C. maxima	Fluidigm	F1 cultivar	C1	C1
51	SP051	Attangpiemal	Korea (Asia)	C. maxima	Fluidigm	F1 cultivar	C3	C3
52	SP052	Beullaegaji	Korea (Asia)	C. maxima	Fluidigm	F1 cultivar	C1	C1
53	SP053	Dekkajimang	Korea (Asia)	C. maxima	Fluidigm	F1 cultivar	C1	C1
54	SP054	Guribiseupeulleoseu	Korea (Asia)	C. maxima	Fluidigm	F1 cultivar	C1	C1
55	SP055	Hongminidan	Korea (Asia)	C. maxima	Fluidigm	F1 cultivar	C1	C1
56	SP056	Mannyangeiseu	Korea (Asia)	C. maxima	Fluidigm	F1 cultivar	C1	C1
57	SP057	Mannyanggoldeu	Korea (Asia)	C. maxima	Fluidigm	F1 cultivar	C1	C1
58	SP058	Marinboi	Korea (Asia)	C. maxima	Fluidigm	F1 cultivar	C1	C1
59	SP059	Midojimang	Korea (Asia)	C. maxima	Fluidigm	F1 cultivar	C1	C1
60	SP060	Haengboktojwa	Korea (Dongbu)	C. maxima	Fluidigm	F1 cultivar	C1	C1
61	SP061	Danpureumbeullaek	Korea (Hangyeol)	C. maxima	Fluidigm	F1 cultivar	C1	C1
62	SP062	Danpureumgoldeu	Korea (Hangyeol)	C. maxima	Fluidigm	F1 cultivar	C1	C1
63	SP063	Guromaru	Korea (Hangyeol)	C. maxima	Fluidigm	F1 cultivar	C1	C1
64	SP064	Ssialmarubeullaek	Korea (Hangyeol)	C. maxima	Fluidigm	F1 cultivar	C1	C1
65	SP065	Ssialmarugoldeu	Korea (Hangyeol)	C. maxima	Fluidigm	F1 cultivar	C1	C1
66	SP066	Tukapseu	Korea (Hangyeol)	C. maxima	Fluidigm	F1 cultivar	C3	C3
67	SP067	Sinbyeolmibam	Korea (Hyeondae)	C. maxima	Fluidigm	F1 cultivar	C1	C1
68	SP068	Busigyuldan	Korea (Jeil)	C. maxima	Fluidigm	F1 cultivar	C1	C1
69	SP069	Jeilbusidan	Korea (Jeil)	C. maxima	Fluidigm	F1 cultivar	C1	C1
70	SP070	Ajiguroi	Korea (Mikadokyowa)	C. maxima	Fluidigm	F1 cultivar	C1	C1
71	SP071	Heogeukkocctojwa	Korea (Nongwoo)	C. maxima	Fluidigm	F1 cultivar	C1	C1
72	SP072	Okei	Korea (Saengnong)	C. maxima	Fluidigm	F1 cultivar	C1	C1
73	SP073	Saengnongbam	Korea (Saengnong)	C. maxima	Fluidigm	F1 cultivar	C1	C1
74	SP074	Nimgwahamkke	Korea (Samsung)	C. maxima	Fluidigm	F1 cultivar	C1	C1
75	SP075	Samseongminijjang	Korea (Samsung)	C. maxima	Fluidigm	F1 cultivar	C1	C1
76	SP076	Anseongmajchumtojwa	Korea (Dongbu)	C. maxima x C. moschata	Fluidigm	F1 cultivar	C2b	C2
77	SP077	Cheoeumcheoreom	Korea (Dongbu)	C. maxima x C. moschata	Fluidigm	F1 cultivar	C2b	C2
78	SP078	Eutteumcheonha	Korea (Dongbu)	C. maxima x C. moschata	Fluidigm	F1 cultivar	C2b	C2
79	SP079	Ganghantojwa	Korea (Dongbu)	C. maxima x C. moschata	Fluidigm	F1 cultivar	C2b	C2
80	SP080	Kingpawo	Korea (Dongbu)	C. maxima x C. moschata	Fluidigm	F1 cultivar	C2b	C2
81	SP081	Maejikpeullawo	Korea (Dongbu)	C. maxima x C. moschata	Fluidigm	F1 cultivar	C2b	C2
82	SP082	Ollaundeu	Korea (Dongbu)	C. maxima x C. moschata	Fluidigm	F1 cultivar	C2b	C2
83	SP083	Seuteuraikeu	Korea (Dongbu)	C. maxima x C. moschata	Fluidigm	F1 cultivar	C2b	C2
84	SP084	Syupeochaltteok	Korea (Dongbu)	C. maxima x C. moschata	Fluidigm	F1 cultivar	C2b	C2
85	SP085	Jabusimtojwa	Korea (Hanil)	C. maxima x C. moschata	Fluidigm	F1 cultivar	C2b	C2
86	SP086	Onnuritojwa	Korea (Nongwoo)	C. maxima x C. moschata	Fluidigm	F1 cultivar	C2b	C2
87	SP087	Ppurigipeun	Korea (Nongwoo)	C. maxima x C. moschata	Fluidigm	F1 cultivar	C2b	C2
88	SP088	Reoksyeori	Korea (Nongwoo)	C. maxima x C. moschata	Fluidigm	F1 cultivar	C2b	C2
89	SP089	Gangcheoltojwa	Korea (PPS)	C. maxima x C. moschata	Fluidigm	F1 cultivar	C2b	C2
90	SP090	Saerountojwa	Korea (PPS)	C. maxima x C. moschata	Fluidigm	F1 cultivar	C2b	C2
91	SP091	Sinbaramtojwa	Korea (PPS)	C. maxima x C. moschata	Fluidigm	F1 cultivar	C2b	C2
92	SP092	Bikpawo	Korea (Saengnong)	C. maxima x C. moschata	Fluidigm	F1 cultivar	C2b	C2
93	SP093	Eseuenchoegang	Korea (Saengnong)	C. maxima x C. moschata	Fluidigm	F1 cultivar	C2b	C2
94	SP094	Sseommeoking	Korea (Saengnong)	C. maxima x C. moschata	Fluidigm	F1 cultivar	C2b	C2
95	SP095	Sseonseuta	Korea (Saengnong)	C. maxima x C. moschata	Fluidigm	F1 cultivar	C2b	C2
96	SP096	Syupeoseuta	Korea (Saengnong)	C. maxima x C. moschata	Fluidigm	F1 cultivar	C2b	C2
97	SP097	Wangjungwang	Korea (Saengnong)	C. maxima x C. moschata	Fluidigm	F1 cultivar	C2b	C2
98	SP098	Yeoljeong	Korea (Saengnong)	C. maxima x C. moschata	Fluidigm	F1 cultivar	C2b	C2
99	SP099	Bomsaemae	Korea (Asia)	C. moschata	Fluidigm	F1 cultivar	C3	C3
100	SP100	Dabinchi	Korea (Asia)	C. moschata	Fluidigm	F1 cultivar	C4	C4
101	SP101	Hwangbomaesdol	Korea (Asia)	C. moschata	Fluidigm	F1 cultivar	C3	C3
102	SP102	Gyeoulbicc	Korea (Daeyeon)	C. moschata	Fluidigm	F1 cultivar	C3	C3
103	SP103	Olseuta1hwi	Korea (Daeyeon)	C. moschata	Fluidigm	F1 cultivar	C3	C3
104	SP104	Danonggeumdeongi	Korea (Danong)	C. moschata	Fluidigm	F1 cultivar	C1	C1
105	SP105	Pawobanjjagi	Korea (Dongbu)	C. moschata	Fluidigm	F1 cultivar	C3	C3
106	SP106	Sinsedae	Korea (Gonong)	C. moschata	Fluidigm	F1 cultivar	C2b	C2
107	SP107	Dongbanja	Korea (Gyeongwon)	C. moschata	Fluidigm	F1 cultivar	C3	C3
108	SP108	Gyeongwonpus	Korea (Gyeongwon)	C. moschata	Fluidigm	F1 cultivar	C3	C3
109	SP109	Cheongokmaesdol	Korea (Hangyeol)	C. moschata	Fluidigm	F1 cultivar	C3	C3
110	SP110	Saenggeurinpus	Korea (Hangyeol)	C. moschata	Fluidigm	F1 cultivar	C3	C3
111	SP111	Bapsang	Korea (Hyeondae)	C. moschata	Fluidigm	F1 cultivar	C3	C3
112	SP112	Nokboeollugipus	Korea (Hyeondae)	C. moschata	Fluidigm	F1 cultivar	C3	C3
113	SP113	Biccgoeulmaesdol	Korea (KMS)	C. moschata	Fluidigm	F1 cultivar	C3	C3
114	SP114	Ilgwangtojwa	Korea (KMS)	C. moschata	Fluidigm	F1 cultivar	C2b	C2
115	SP115	Olle	Korea (KMS)	C. moschata	Fluidigm	F1 cultivar	C2b	C2
116	SP116	Daewangmaesdol	Korea (Koregon)	C. moschata	Fluidigm	F1 cultivar	C3	C2
117	SP117	Geumbiseugoldeu	Korea (Koregon)	C. moschata	Fluidigm	F1 cultivar	C1	C1
118	SP118	Saengnongae	Korea (Saengnong)	C. moschata	Fluidigm	F1 cultivar	C3	C3
119	SP119	Saengnongmaesdol	Korea (Saengnong)	C. moschata	Fluidigm	F1 cultivar	C3	C3
120	SP120	Saengnongpus	Korea (Saengnong)	C. moschata	Fluidigm	F1 cultivar	C3	C3
121	SP121	Guseokgiae	Korea (Samsung)	C. moschata	Fluidigm	F1 cultivar	C3	C3
122	SP122	Nunbusyeopawo	Korea (Takki)	C. moschata	Fluidigm	F1 cultivar	C3	C3
123	SP123	Gyeongwonjyukini	Korea (Gyeongwon)	C. pepo	Fluidigm	F1 cultivar	C4	C4
124	SP124	Geumbangmangi	Korea (Hangyeol)	C. pepo	Fluidigm	F1 cultivar	C4	C4
125	SP125	Geumran	Korea (Hangyeol)	C. pepo	Fluidigm	F1 cultivar	C4	C4
126	SP126	Bambino	Korea (Koregon)	C. pepo	Fluidigm	F1 cultivar	C1	C1
127	SP127	Saengnongjyukini	Korea (Saengnong)	C. pepo	Fluidigm	F1 cultivar	C4	C4
128	SP128	Asiadeulbam	Korea (Asia)	Unknown	Fluidigm	F1 cultivar	C1	C1
129	SP129	Daegacheontojwa	Korea (Gyeongsangbukdo)	Unknown	Fluidigm	F1 cultivar	C3	C3
130	SP130	Duri	Korea (Gyeongsangbukdo)	Unknown	Fluidigm	F1 cultivar	C4	C4
131	SP131	Jeilbusiguksu	Korea (Jeil)	Unknown	Fluidigm	F1 cultivar	C4	C4
132	SP132	Gangryeokkkocctojwa	Korea (Nongwoo)	Unknown	Fluidigm	F1 cultivar	C1	C1
133	SP133	Oboktojwa	Korea (Nongwoo)	Unknown	Fluidigm	F1 cultivar	C2b	C2
134	SP134	Gwangmyeong	Korea (RDA)	Unknown	Fluidigm	F1 cultivar	C3	C3
135	SP135	Miso	Korea (RDA)	Unknown	Fluidigm	F1 cultivar	C3	C3
136	SP136	Sangol	Korea (RDA)	Unknown	Fluidigm	F1 cultivar	C3	C3
137	SP137	BN911	Korea (Syngenta)	Unknown	Fluidigm	F1 cultivar	C2b	C2
138	SP138	RS111	Korea (Syngenta)	Unknown	Fluidigm	F1 cultivar	C2b	C2
139	SP139	Musktna	Bulgaria	C. maxima	Fluidigm	Breeding line	C3	C3
140	SP140	Huangguan gua	China	C. maxima	Fluidigm	Breeding line	C4	C4
141	SP141	Jin si jiao gua	China	C. maxima	Fluidigm	Breeding line	C4	C4
142	SP142	Tianmian nangua	China	C. maxima	Fluidigm	Breeding line	C3	C3
143	SP143	Wanju nangua	China	C. maxima	Fluidigm	Breeding line	C4	C4
144	SP144	Xiao taoqi	China	C. maxima	Fluidigm	Breeding line	C4	C4
145	SP145	MT 11-6	Korea	C. maxima	Fluidigm	Breeding line	C1	C1
146	SP146	PA-01	Korea	C. maxima	Fluidigm	Breeding line	C1	C1
147	SP147	PA-05	Korea	C. maxima	Fluidigm	Breeding line	C1	C1
148	SP148	PA-07	Korea	C. maxima	Fluidigm	Breeding line	C4	C4
149	SP149	PB-08	Korea	C. maxima	Fluidigm	Breeding line	C1	C1
150	SP150	PB-23	Korea	C. maxima	Fluidigm	Breeding line	C1	C1
151	SP151	PB-52	Korea	C. maxima	Fluidigm	Breeding line	C1	C1
152	SP152	Krupnoplodnaya 1	Russia	C. maxima	Fluidigm	Breeding line	C1	C1
153	SP153	Lechebnaya	Russia	C. maxima	Fluidigm	Breeding line	C1	C1
154	SP154	Plastunovskaya 28	Russia	C. maxima	Fluidigm	Breeding line	C1	C1
155	SP155	Kestane kabagi	Turkey	C. maxima	Fluidigm	Breeding line	C1	C1
156	SP156	Goldenhubbard squash	United States	C. maxima	Fluidigm	Breeding line	C1	C1
157	SP157	Guatemalan blue squash	United States	C. maxima	Fluidigm	Breeding line	C1	C1
158	SP158	Baoshi feidie gua	China	C. moschata	Fluidigm	Breeding line	C4	C4
159	SP159	Hei pi nangua wang	China	C. moschata	Fluidigm	Breeding line	C3	C3
160	SP160	Qi ye cao nangua	China	C. moschata	Fluidigm	Breeding line	C3	C3
161	SP161	Cheongdong ae hobak	Korea	C. moschata	Fluidigm	Breeding line	C3	C3
162	SP162	Janke fild	United States	C. moschata	Fluidigm	Breeding line	C3	C3
163	SP163	Sweet cheese	United States	C. moschata	Fluidigm	Breeding line	C3	C3
164	SP164	Jin si mo gua	China	C. pepo	Fluidigm	Breeding line	C4	C4
165	SP165	Seng mao gua	China	C. pepo	Fluidigm	Breeding line	C4	C4
166	SP166	Wan'ou nangua	China	C. pepo	Fluidigm	Breeding line	C4	C4
167	SP167	Yi chuanling huang pi sun gua	China	C. pepo	Fluidigm	Breeding line	C1	C1
168	SP168	Heungnong jyukini hobak	Korea	C. pepo	Fluidigm	Breeding line	C4	C4
169	SP169	House jyukinihobak	Korea	C. pepo	Fluidigm	Breeding line	C4	C4
170	SP170	Jyukini hobak	Korea	C. pepo	Fluidigm	Breeding line	C4	C4
171	SP171	Pyeonggang house hobak	Korea	C. pepo	Fluidigm	Breeding line	C4	C4
172	SP172	UFO	Korea	C. pepo	Fluidigm	Breeding line	C4	C4
173	SP173	Belie 13	Russia	C. pepo	Fluidigm	Breeding line	C4	C4
174	SP174	Dachnaya	Russia	C. pepo	Fluidigm	Breeding line	C4	C4
175	SP175	Gribovskie 37	Russia	C. pepo	Fluidigm	Breeding line	C4	C4
176	SP176	Skvorushka	Russia	C. pepo	Fluidigm	Breeding line	C4	C4
177	SP177	Zebra	Russia	C. pepo	Fluidigm	Breeding line	C4	C4
178	SP178	Zontik	Russia	C. pepo	Fluidigm	Breeding line	C4	C4
179	SP179	Golden arrow	Turkey	C. pepo	Fluidigm	Breeding line	C4	C4
180	SP180	Aspirant	Ukraine	C. pepo	Fluidigm	Breeding line	C4	C4
181	SP181	Danaya	Ukraine	C. pepo	Fluidigm	Breeding line	C4	C4
182	SP182	Gagat	Ukraine	C. pepo	Fluidigm	Breeding line	C4	C4
183	SP183	Lel	Ukraine	C. pepo	Fluidigm	Breeding line	C4	C4
184	SP184	Malokhit	Ukraine	C. pepo	Fluidigm	Breeding line	C4	C4
185	SP185	Stofuntovaya	Ukraine	C. pepo	Fluidigm	Breeding line	C1	C1
186	SP186	Stofuntovyi	Ukraine	C. pepo	Fluidigm	Breeding line	C1	C1
187	SP187	Zhdana	Ukraine	C. pepo	Fluidigm	Breeding line	C1	C1
188	SP188	Spookie	United States	C. pepo	Fluidigm	Breeding line	C4	C4
189	SP189	A7E0083	Bulgaria	C. maxima	Fluidigm	Landrace	C4	C1
190	SP190	A8E0392	Bulgaria	C. maxima	Fluidigm	Landrace	C1	C1
191	SP191	A9E0331	Bulgaria	C. maxima	Fluidigm	Landrace	C1	C1
192	SP192	Cheongguk hobak	Korea	C. maxima	Fluidigm	Landrace	C1	C1
193	SP193	Kkot hobak	Korea	C. maxima	Fluidigm	Landrace	C1	C1
194	SP194	Iogachsky	Russia	C. maxima	Fluidigm	Landrace	C4	C4
195	SP195	novoobinskaya mestnaya	Russia	C. maxima	Fluidigm	Landrace	C1	C1
196	SP196	Russkaya	Russia	C. maxima	Fluidigm	Landrace	C4	C4
197	SP197	HA4	Turkey	C. maxima	Fluidigm	Landrace	C1	C1
198	SP198	KO1	Turkey	C. maxima	Fluidigm	Landrace	C1	C1
199	SP199	Sibley squash	United States	C. maxima	Fluidigm	Landrace	C1	C1
200	SP200	Swan Pink	United States	C. maxima	Fluidigm	Landrace	C1	C1
201	SP201	A8E0405	Bulgaria	C. moschata	Fluidigm	Landrace	C3	C3
202	SP202	A9E0171	Bulgaria	C. moschata	Fluidigm	Landrace	C3	C3
203	SP203	Donghae hobak	Korea	C. moschata	Fluidigm	Landrace	C3	C3
204	SP204	Hwaseong D-Gyeonggi 11	Korea	C. moschata	Fluidigm	Landrace	C3	C3
205	SP205	Ulleung hobak	Korea	C. moschata	Fluidigm	Landrace	C3	C3
206	SP206	Bagmati local	Nepal	C. moschata	Fluidigm	Landrace	C3	C3
207	SP207	Bhanwaniapur local	Nepal	C. moschata	Fluidigm	Landrace	C3	C3
208	SP208	Hetauda local	Nepal	C. moschata	Fluidigm	Landrace	C3	C3
209	SP209	Mechi local	Nepal	C. moschata	Fluidigm	Landrace	C3	C3
210	SP210	Panchkhal local	Nepal	C. moschata	Fluidigm	Landrace	C3	C3
211	SP211	Pukhara local	Nepal	C. moschata	Fluidigm	Landrace	C3	C3
212	SP212	WIR958	Russia	C. moschata	Fluidigm	Landrace	C3	C3
213	SP213	AD6	Turkey	C. moschata	Fluidigm	Landrace	C3	C3
214	SP214	T 38	Turkey	C. moschata	Fluidigm	Landrace	C3	C3
215	SP215	Atlantic giant	United States	C. moschata	Fluidigm	Landrace	C3	C3
216	SP216	A8E0396	Bulgaria	C. pepo	Fluidigm	Landrace	C4	C4
217	SP217	A8E0589	Bulgaria	C. pepo	Fluidigm	Landrace	C4	C4
218	SP218	AD28	Turkey	C. pepo	Fluidigm	Landrace	C4	C4
219	SP219	SY3	Turkey	C. pepo	Fluidigm	Landrace	C4	C4
220	SP220	T 36	Turkey	C. pepo	Fluidigm	Landrace	C4	C4
221	SP221	Giant bush	United States	C. pepo	Fluidigm	Landrace	C4	C4
222	SP222	Lady godiva	United States	C. pepo	Fluidigm	Landrace	C4	C4
223	SP223	Sweet potato	United States	C. pepo	Fluidigm	Landrace	C4	C4
