# Supplementary material for: Genome-wide SNP discovery and core marker sets for assessment of genetic variations in cultivated pumpkin (Cucurbita spp.)
Source: Hortic Res. 2020 Aug 1;7:121. doi: 10.1038/s41438-020-00342-9 (PMC7395168; doi:10.1038/s41438-020-00342-9)
Supplement: Supplementary file 5 — Table S2 [file 41438_2020_342_MOESM5_ESM.xlsx]

## Sheet: Table S2
Table S2. The genotypes of 224 SNP markers in the collection of 223 cultivated pumpkin accessions
Sample	SNP001	SNP002	SNP003	SNP004	SNP005	SNP006	SNP007	SNP008	SNP009	SNP010	SNP011	SNP012	SNP013	SNP014	SNP015	SNP016	SNP017	SNP018	SNP019	SNP020	SNP021	SNP022	SNP023	SNP024	SNP025	SNP026	SNP027	SNP028	SNP029	SNP030	SNP031	SNP032	SNP033	SNP034	SNP035	SNP036	SNP037	SNP038	SNP039	SNP040	SNP041	SNP042	SNP043	SNP044	SNP045	SNP046	SNP047	SNP048	SNP049
SP001	CC	TT	AA	CG	AG	CC	GG	CC	AA	AA	AA	TT	AA	AA	GG	CT	CC	TT	TT	CC	CT	CC	AA	TT	CT	GG	GG	TT	AA	AA	GG	CC	CC	CC	AG	AG	CC	GG	GG	CC	TT	AA	GG	CC	AA	CC	AA	AA	CC
SP002	CC	TT	AA	CG	GG	CC	GG	CC	AA	AA	AA	TT	AA	AG	GG	TT	CC	TT	TT	CC	TT	CC	AA	TT	TT	AG	GG	TT	AA	AA	GG	CC	CC	CC	AG	GG	CC	GG	GG	CC	TT	AA	GG	CC	AA	CC	AA	AA	CC
SP003	CC	TT	AA	CG	AG	CC	GG	CC	AA	AA	AG	CT	AA	AA	GG	CT	CC	TT	CT	CC	CT	CT	AA	TT	CT	AG	GG	TT	AA	AA	GG	CC	CC	CC	AG	GG	CC	GG	GG	TT	TT	AA	AG	AC	AA	CC	AT	AA	CT
SP004	CC	TT	AA	CG	GG	CC	GG	CC	AA	AA	AA	TT	AA	AG	GG	CT	CC	TT	TT	CC	CC	CC	AA	TT	CT	AA	GG	TT	AA	AA	GG	CC	CC	CC	GG	GG	CC	GG	GG	CC	TT	AA	AG	CC	AA	CC	AA	AA	CC
SP005	CC	TT	AA	CG	GG	CC	NA	CC	AA	AA	AA	TT	AA	AA	GG	CC	CC	TT	TT	CC	CT	CT	AA	TT	TT	AG	GG	TT	AA	AA	GG	CC	CC	CC	AG	GG	CC	GG	GG	CT	TT	AA	AA	CC	AA	CC	AT	AA	CC
SP006	CC	TT	AA	CC	AA	CC	GG	AA	GG	AA	AA	TT	AA	GG	GG	TT	CC	TT	TT	CC	CC	CC	AA	NA	CC	GG	GG	TT	AA	AA	GG	CC	CC	NA	AA	AA	NA	GG	GG	TT	NA	AA	AA	CC	AA	CC	AA	AA	CC
SP007	CC	TT	AA	CG	GG	CC	GG	CC	AA	AA	AA	TT	AA	AG	GG	CT	CC	TT	TT	CC	TT	CC	AA	TT	CT	AG	GG	TT	AA	AA	GG	CC	CC	CC	AA	GG	CC	GG	GG	CC	TT	AA	GG	CC	AA	CC	AA	AA	CC
SP008	CG	GT	AG	GG	NA	CG	CG	AA	GG	AG	AG	CT	AC	GG	GT	TT	AC	CT	CT	CT	CC	CC	GG	TT	NA	AG	AG	CT	AG	AG	AA	CT	CC	NA	GG	AA	NA	AG	GT	TT	AT	AT	AA	CC	AA	AC	AT	AT	CT
SP009	CC	TT	AA	CC	AG	CC	GG	CC	AA	AA	AA	TT	AA	AG	GG	CT	CC	TT	TT	CC	CT	CC	AA	TT	CT	AG	GG	TT	AA	AA	GG	CC	CC	CC	AA	AG	CC	GG	GG	CC	TT	AA	GG	CC	AA	CC	AA	AA	CC
SP010	CC	TT	AA	CG	AG	CC	GG	CC	AA	AA	AA	TT	AA	AG	GG	CT	CC	TT	TT	CC	CT	CC	AA	TT	CT	GG	GG	TT	AA	AA	GG	CC	CC	CC	AG	AG	CC	GG	GG	CC	TT	AA	GG	CC	AA	CC	AA	AA	CC
SP011	CC	TT	AA	CG	AG	CC	GG	CC	AA	AA	AA	TT	AA	AG	GG	TT	CC	TT	TT	CC	CC	CC	AA	TT	CC	AG	GG	TT	AA	AA	GG	CC	CC	CC	GG	GG	CC	GG	GG	CC	TT	AA	GG	CC	AA	CC	AA	AA	CC
SP012	CC	TT	AA	CG	GG	CC	GG	CC	AA	AA	AA	TT	AA	AG	GG	TT	CC	TT	TT	CC	CC	CC	AA	TT	CC	AG	GG	TT	AA	AA	GG	CC	CC	CC	GG	GG	CC	GG	GG	CC	TT	AA	GG	CC	AA	CC	AA	AA	CC
SP013	CC	TT	AA	CG	AG	CC	GG	CC	AA	AA	AG	CT	AA	AA	GG	CT	CC	TT	CT	CC	CT	CT	AA	TT	CT	AA	GG	TT	AA	AA	GG	CC	CC	CC	AG	GG	CC	GG	GG	TT	TT	AA	AG	AC	AA	CC	AT	AA	CT
SP014	CG	GT	AG	CG	AG	CC	CG	AC	GG	AG	AG	CT	AC	AG	GT	CC	AC	CT	CT	CT	CC	CT	AG	CT	CT	AG	AG	CT	AG	AG	AG	CT	AC	CG	AG	AA	CT	AG	GT	TT	AT	AT	AG	CC	AC	AC	AT	AT	CT
SP015	CC	TT	AA	GG	AA	CC	GG	CC	AA	NA	AA	TT	AA	NA	GG	CT	CC	TT	TT	CC	CT	CC	AA	NA	CT	AA	GG	TT	NA	AA	NA	CC	CC	CC	AG	AG	CC	GG	GG	CC	TT	AA	GG	CC	NA	NA	AA	NA	CC
SP016	GG	GG	GG	NA	GG	GG	CC	AA	GG	GG	GG	CC	AC	GG	TT	CT	AA	CC	CC	TT	CC	TT	GG	CC	CC	AA	AA	CC	GG	GG	AA	TT	AA	GG	NA	AA	TT	AA	TT	TT	TT	TT	AA	AC	AC	AA	TT	TT	TT
SP017	CG	GT	AG	CG	AG	CG	CG	AC	AG	AG	AG	CT	AC	AG	GT	CC	AC	CT	CT	CT	TT	CT	AG	CT	CT	AG	AG	CT	AG	AG	AG	CT	AC	CG	AG	AG	CT	AG	GT	CT	AT	AA	AG	CC	AC	AC	AT	AT	CT
SP018	CG	GT	AG	CG	AG	CC	NA	AC	AG	AG	AG	TT	AC	AG	GT	CC	AC	CT	CT	CT	TT	CT	GG	CT	CT	AG	AG	CT	AG	AG	AA	CT	AC	CG	AG	AG	CT	AG	GT	CT	AT	AT	AG	NA	AC	CC	AT	AT	CT
SP019	CG	GT	AG	CG	AG	CC	CG	AC	AG	AG	AG	CT	AC	AG	GT	CT	AC	CT	CT	CC	CT	CT	AG	CT	CT	AG	AG	CT	AG	AG	AG	CT	AC	CG	AG	AG	CT	AG	GT	CT	TT	AT	AG	CC	AC	AC	AT	AT	CT
SP020	CG	GT	AG	CG	AG	CC	CG	AC	AG	AG	AG	CT	AC	GG	GT	TT	AC	CT	CT	CT	CT	CT	AG	TT	CT	AA	AG	CT	AG	AG	AG	CT	CC	GG	AG	AA	CT	AG	GT	CT	TT	AT	AG	AC	AA	AC	AT	AT	CT
SP021	CG	GT	AG	CG	AG	CG	CG	AC	AG	AG	AG	CT	AC	AG	GT	CC	AC	CT	CT	CT	TT	CT	AG	TT	CT	AG	AA	CT	AG	AG	AG	CT	AC	CG	AG	AG	CT	AG	GT	CT	TT	AT	AG	CC	AC	AC	AT	AT	CT
SP022	NA	GT	AG	CG	AA	CG	CG	AC	NA	AG	AG	CT	AC	GG	GT	CT	AC	CT	TT	CT	CT	CT	AG	NA	CC	AG	AG	CT	GG	AG	AG	CT	CC	CG	AA	AG	NA	AG	GT	NA	NA	AT	GG	NA	NA	AC	AT	AT	CT
SP023	CG	GT	AG	CG	AG	CG	CG	AC	AG	AG	AG	CT	AC	AG	GT	CC	AC	CT	CT	CT	TT	CT	AG	TT	CT	AG	AG	CT	GG	AG	GG	CT	AC	CC	AG	AG	CT	AG	GG	CT	TT	AT	AG	AC	AC	AC	AT	AT	CT
SP024	CC	GG	GG	GG	GG	GG	NA	AA	GG	GG	GG	CC	AC	GG	GG	CT	AA	CC	CC	TT	CC	CT	GG	CC	CC	NA	AA	CC	GG	GG	NA	TT	CC	GG	GG	AA	NA	AA	TT	TT	AT	TT	AA	CC	AC	AA	TT	TT	NA
SP025	CG	GT	AG	CG	AG	CC	CG	AC	AG	AG	AG	CT	AC	AG	GT	CC	AC	CT	CT	CT	TT	CT	AG	TT	CT	AG	AG	CT	AG	AG	AG	CT	AC	CG	AG	AG	CT	AG	GT	CT	TT	AT	AG	CC	AC	AC	AT	AT	CT
SP026	CG	GT	AG	CG	GG	CC	CG	AC	AG	AG	AG	CT	AC	AG	GT	CC	AC	CT	CT	CT	TT	CT	AG	CT	CT	AG	AG	CT	AG	AG	AG	CT	AC	CG	AG	AG	CT	AG	GT	CT	AT	AT	AG	AC	AC	AC	AT	AT	CT
SP027	CC	GG	GG	GG	GG	GG	CC	AA	GG	GG	GG	CC	AC	GG	GT	CT	AA	CC	CC	TT	CC	CT	NA	CT	CC	AA	AA	CC	GG	GG	AA	TT	CC	GG	GG	AA	TT	AA	TT	TT	TT	TT	AA	AC	AC	AA	TT	TT	TT
SP028	CC	GG	GG	GG	GG	GG	CC	AA	GG	GG	GG	CC	CC	GG	GT	CT	AA	CC	CC	TT	CC	CT	GG	CT	CC	AA	AA	CC	GG	GG	AA	TT	CC	GG	GG	AA	TT	AA	TT	TT	TT	TT	AA	AC	AC	AA	TT	TT	TT
SP029	GG	GG	GG	GG	GG	GG	CC	AA	GG	GG	GG	CC	CC	GG	TT	TT	AA	CC	CC	TT	CC	TT	GG	CC	CC	AA	AA	CC	GG	GG	AA	TT	AA	GG	GG	AA	TT	AA	TT	TT	TT	TT	AA	CC	CC	AA	TT	TT	TT
SP030	CG	TT	GG	CG	AG	CG	CG	AA	GG	AG	AG	CT	AC	AG	GT	CT	AC	CT	CT	CT	TT	CT	AG	TT	CT	AG	AG	CT	AG	AG	AG	CT	AC	CG	AG	AG	CT	AG	GT	CT	TT	AT	AA	AC	AC	AC	AT	AT	CT
SP031	GG	GG	GG	GG	GG	GG	CC	AA	GG	GG	GG	CC	AC	GG	TT	TT	AA	CC	CC	TT	CC	TT	GG	CT	CC	AA	AA	CC	GG	GG	AA	TT	AC	GG	GG	AA	TT	AA	TT	TT	TT	TT	AA	CC	CC	AA	TT	TT	TT
SP032	GG	GG	GG	GG	GG	GG	CC	AA	GG	GG	GG	CC	CC	GG	TT	CC	AA	CC	CC	TT	CC	TT	GG	CC	CC	AA	AA	CC	GG	GG	AA	TT	AA	GG	GG	AA	TT	AA	TT	TT	AA	TT	AA	AC	CC	NA	TT	TT	TT
SP033	GG	GG	GG	GG	GG	GG	CC	AA	GG	GG	GG	CC	CC	GG	TT	CC	AA	CC	CC	TT	NA	TT	GG	CC	CC	AA	AA	CC	GG	GG	AA	TT	AC	GG	GG	AA	TT	AA	TT	TT	AA	TT	AA	AA	CC	AA	TT	TT	TT
SP034	CC	GG	GG	GG	GG	GG	CC	AA	GG	GG	GG	CC	AC	GG	GT	CT	AA	CC	CC	TT	CC	CT	GG	CT	NA	AA	AA	CC	GG	GG	AA	TT	CC	GG	GG	AA	TT	AA	TT	TT	TT	TT	AA	AC	AA	AA	TT	TT	TT
SP035	CC	GG	GG	GG	GG	GG	CC	AA	GG	GG	GG	CC	AC	GG	TT	CT	AA	CC	CC	TT	CC	CT	GG	CT	CC	AA	AA	CC	GG	GG	AA	TT	CC	GG	GG	AA	TT	AA	TT	TT	TT	TT	AA	AC	AC	AA	TT	TT	TT
SP036	CG	GT	GG	GG	GG	GG	CC	AA	GG	GG	GG	CC	AC	GG	TT	CC	AA	CC	CC	TT	CC	TT	GG	CT	CC	AG	AA	CC	GG	GG	AA	TT	AC	GG	GG	AA	TT	AA	TT	TT	AA	TT	AA	AC	CC	AA	TT	TT	TT
SP037	CG	GT	GG	GG	GG	GG	CC	AA	GG	GG	GG	CC	AC	GG	TT	CC	AA	CC	CC	TT	CC	TT	GG	CT	CC	AG	AA	CC	AG	GG	AA	TT	AC	GG	GG	AA	TT	AA	TT	TT	AT	TT	AA	AC	CC	AA	TT	TT	TT
SP038	CC	GG	GG	GG	GG	GG	CC	AA	GG	GG	GG	CC	AC	GG	GT	CT	AA	CC	CC	TT	CC	CT	GG	CC	CC	AA	AA	CC	GG	GG	AA	TT	CC	GG	GG	AA	TT	AA	TT	TT	TT	TT	AA	AC	AC	AA	TT	TT	TT
SP039	GG	GG	GG	GG	GG	GG	CC	AA	GG	GG	GG	CC	CC	NA	GT	CC	AA	CC	CC	TT	CC	TT	NA	CT	NA	NA	AA	CC	GG	GG	AA	TT	AA	NA	GG	AA	TT	AA	TT	NA	AT	TT	AA	AA	CC	AA	TT	TT	TT
SP040	GG	GG	GG	GG	NA	GG	NA	AA	GG	GG	GG	CC	AC	GG	TT	TT	AA	CC	CC	TT	CC	TT	GG	CT	CC	AA	AA	CC	GG	GG	AA	TT	AA	GG	GG	AA	TT	AA	TT	TT	TT	TT	NA	CC	CC	AA	TT	TT	TT
SP041	CC	GG	GG	GG	GG	GG	CC	AA	GG	GG	GG	CC	AC	GG	TT	CT	AA	CC	CC	TT	CC	CT	GG	CT	CC	AA	AA	CC	GG	GG	AA	TT	CC	GG	GG	AA	TT	AA	TT	TT	TT	TT	AA	AC	CC	AA	TT	TT	TT
SP042	CG	GT	AG	CG	AG	CC	CG	AC	GG	AG	AG	CT	AC	AG	GT	CC	AC	CT	CT	CT	CC	CT	NA	CT	CT	AG	AG	CT	AG	AG	GG	CT	AC	CG	AG	AA	CT	AG	GT	TT	AT	AT	AG	AC	AC	AC	AT	AT	CT
SP043	NA	TT	GG	GG	GG	GG	CC	AA	GG	AA	AA	CC	AA	GG	GG	TT	AA	CC	TT	CC	CC	TT	NA	TT	CC	GG	NA	CC	AA	GG	NA	CC	CC	CC	GG	AA	TT	AA	TT	TT	AT	TT	AA	AC	AA	CC	TT	TT	CC
SP044	NA	TT	GG	GG	NA	GG	GG	AA	GG	NA	AA	CC	AA	GG	GG	TT	CC	CC	TT	CC	CC	TT	GG	NA	CC	GG	NA	CC	AA	GG	GG	CC	CC	CC	GG	AA	TT	AA	GG	TT	AA	TT	NA	CC	AA	CC	TT	TT	CT
SP045	NA	TT	GG	GG	GG	GG	CG	AA	GG	AA	AA	CC	AA	GG	GG	TT	CC	CC	TT	CC	CC	TT	GG	TT	CC	GG	AA	CC	AA	GG	GG	CC	CC	CC	NA	AA	TT	AA	TT	TT	AA	TT	AA	AC	AA	CC	TT	TT	CC
SP046	CC	TT	GG	GG	GG	GG	GG	AA	GG	AA	AA	CC	AA	NA	GG	TT	CC	CC	TT	CC	CC	TT	GG	TT	CC	GG	AA	CC	AA	GG	GG	CC	CC	CC	GG	AA	TT	AA	GG	TT	AA	TT	AA	CC	AA	CC	TT	TT	CT
SP047	CC	TT	GG	GG	GG	GG	GG	AA	GG	AA	AA	CC	AA	GG	GG	TT	CC	CC	TT	CC	CC	TT	GG	TT	CC	GG	AA	CC	AA	GG	GG	CC	CC	CC	GG	AA	TT	AA	GT	TT	AA	TT	AA	CC	AA	CC	TT	TT	CT
SP048	CG	GT	AG	GG	AG	CC	CG	AA	GG	AG	AG	CT	AC	GG	GT	CT	AC	CT	CT	CT	CC	CT	AG	CT	CC	AG	AG	CT	AG	AG	AG	CT	AC	CG	GG	AA	CT	AG	GT	TT	AT	AT	AA	AC	AC	AC	AT	AT	CT
SP049	CC	TT	AA	CG	AG	CC	GG	CC	AA	AA	AA	TT	AA	AA	GG	CC	CC	TT	TT	CC	CT	CC	AA	TT	CT	AG	GG	TT	AA	AA	GG	CT	CC	CC	AG	AG	CC	GG	GG	CC	TT	AA	GG	CC	AA	CC	AA	AA	CC
SP050	CC	TT	AA	NA	GG	CC	GG	CC	AA	AA	AA	TT	AA	AG	GG	NA	CC	TT	TT	CC	CC	CC	AA	TT	CT	AA	GG	TT	AA	AA	GG	CT	CC	CC	GG	GG	CC	GG	GG	CC	TT	AA	AG	CC	AA	CC	AA	AA	CC
SP051	GG	NA	GG	GG	GG	GG	CC	AA	GG	GG	GG	CC	NA	NA	TT	NA	AA	CC	CC	TT	CC	CC	GG	CT	CC	AA	GA	CC	GG	GG	AA	TT	CC	GG	GG	AA	CT	AA	TT	TT	TT	AA	AA	AA	CC	AA	TT	TT	TT
SP052	CC	TT	AA	CG	GG	CC	GG	CC	AA	AA	AA	TT	AA	AG	GG	NA	CC	TT	TT	CC	CT	CC	AA	TT	CT	AA	GG	TT	AA	AA	GG	CT	CC	CC	GG	GG	CC	GG	GG	CC	TT	AA	AG	CC	AA	CC	AA	AA	CC
SP053	CC	TT	AA	CG	AG	CC	GG	CC	AA	AA	AA	TT	AA	AG	GG	NA	CC	TT	TT	CC	TT	CC	AA	TT	CT	AG	GG	TT	AA	AA	GG	CT	CC	CC	AA	AA	CC	GG	GG	CC	TT	AA	GG	CC	AA	CC	AA	AA	CC
SP054	CC	TT	AA	CC	AA	CC	GG	CC	AA	AA	AA	TT	AA	AG	GG	NA	CC	TT	TT	CC	CC	CC	AA	TT	CC	AG	GG	TT	AA	AA	GG	CT	CC	CC	AG	AG	CC	GG	GG	CC	TT	AA	GG	CC	AA	CC	AA	AA	CC
SP055	CC	TT	AA	GG	GG	CC	GG	CC	AA	AA	AA	TT	AA	AG	GG	NA	CC	TT	TT	CC	TT	CC	AA	TT	CT	GG	GG	TT	AA	AA	GG	CT	CC	CC	AG	GG	CC	GG	GG	CT	TT	AA	GG	CC	AA	CC	TT	AA	CC
SP056	CC	TT	AA	CG	AA	CC	GG	CC	AA	AA	AA	TT	AA	AA	GG	CC	CC	TT	TT	CC	CT	CC	AA	TT	CT	GG	GG	TT	AA	AA	GG	CT	CC	CC	AG	AG	CC	GG	GG	CC	TT	AA	GG	CC	AA	CC	AA	AA	CC
SP057	CC	TT	AA	GG	AG	CC	GG	CC	AA	AA	AA	TT	AA	GG	GG	NA	CC	TT	TT	CC	CC	CC	AA	TT	CT	AG	GG	TT	AA	AA	GG	CT	CC	CC	AG	AG	CC	GG	GG	CC	TT	AA	AG	CC	AA	CC	AA	AA	CC
SP058	CC	TT	AA	CG	AA	CC	GG	AA	AA	AA	AA	TT	AA	AA	GG	CC	CC	TT	TT	CC	CC	CC	AA	TT	CC	AG	GG	TT	AA	AA	GG	CT	CC	CC	GG	GG	NA	GG	GG	CT	TT	AA	GG	CC	AA	CC	AA	AA	CC
SP059	CC	TT	AA	CG	AG	CC	GG	CC	AA	AA	AA	TT	AA	GG	GG	TT	CC	TT	TT	CC	CC	CC	AA	TT	CT	AG	GG	TT	AA	AA	GG	CT	CC	CC	GG	GG	CC	GG	GG	CC	TT	AA	AG	CC	AA	CC	AA	AA	CC
SP060	CC	TT	AA	CC	NA	CC	GG	CC	GG	AA	AA	TT	AA	AG	GG	CT	CC	TT	TT	CC	CC	CC	AA	TT	TT	GG	GG	TT	AA	AA	GG	CT	CC	CC	AA	AG	CC	GG	GG	TT	TT	AA	AA	CC	AA	CC	AA	AA	CC
SP061	CC	TT	AA	CC	NA	CC	GG	CC	AA	AA	AA	TT	AA	AA	GG	CC	CC	TT	TT	CC	CC	CC	AA	TT	CC	GG	GG	TT	AA	AA	GG	CT	CC	CC	AA	AA	CC	GG	GG	CC	TT	AA	GG	CC	AA	CC	AA	AA	CC
SP062	CC	TT	AA	CG	AA	CC	GG	CC	AA	AA	AA	TT	AA	AA	GG	NA	CC	TT	TT	CC	CT	CC	AA	TT	CT	AG	GG	TT	AA	AA	GG	CT	CC	CC	AG	AG	CC	GG	GG	CC	TT	AA	GG	CC	AA	CC	AA	AA	CC
SP063	CC	TT	AA	GG	AG	CC	GG	CC	AA	AA	AA	TT	AA	NA	GG	NA	CC	TT	TT	CC	CC	CC	AA	TT	CT	AG	GG	TT	AA	AA	GG	CT	CC	CC	AG	AG	CC	GG	GG	CC	TT	AA	AG	CC	AA	CC	AA	AA	CC
SP064	CC	TT	AA	CG	AA	CC	GG	CC	AA	AA	AA	TT	AA	AG	GG	CC	CC	TT	TT	CC	CT	CC	AA	TT	CT	GG	GG	TT	AA	AA	GG	CT	CC	CC	AG	AA	CC	GG	GG	CC	TT	AA	GG	CC	AA	CC	AA	AA	CC
SP065	CC	TT	AA	CG	GG	CC	GG	CC	AA	AA	AA	TT	AA	AG	GG	NA	CC	TT	TT	CC	CC	CC	AA	TT	CT	AA	GG	TT	AA	AA	GG	CT	CC	CC	GG	GG	CC	GG	GG	CC	TT	AA	AG	CC	AA	CC	AA	AA	CC
SP066	CG	NA	GG	GG	AG	GG	CC	AA	GG	GG	GG	CT	NA	GG	TT	TT	CC	NA	CC	CT	CC	CC	GG	TT	CC	AA	NA	CC	AG	GG	AA	TT	CC	GG	GG	AA	CT	AA	GT	TT	TT	TT	AA	AA	CC	AA	TT	TT	TT
SP067	CC	TT	AA	CG	AG	CC	GG	CC	AA	AA	AA	TT	AA	AG	GG	NA	CC	TT	TT	CC	CT	CC	AA	TT	CT	AG	GG	TT	AA	AA	GG	CT	CC	CC	AG	AG	CC	GG	GG	CC	TT	AA	GG	CC	AA	CC	AA	AA	CC
SP068	CC	TT	AA	GG	AA	CC	GG	CC	AA	AA	AA	TT	AA	GG	GG	CC	CC	TT	TT	CC	CT	CC	AA	TT	CC	AA	GG	TT	AA	AA	GG	CT	CC	CC	AA	AA	CC	GG	GG	CC	TT	AA	GG	CC	AA	CC	AA	AA	CC
SP069	CC	TT	AA	CC	AA	CC	GG	CC	AA	AA	AA	TT	AA	AA	GG	CT	CC	TT	TT	CC	CT	CC	AA	TT	CC	GG	GG	TT	AA	AA	GG	CT	CC	CC	AG	AA	CC	GG	GG	CC	TT	AA	GG	CC	AA	CC	AA	AA	CC
SP070	CC	TT	AA	CG	AG	CC	GG	CC	AA	AA	AA	TT	AA	AA	GG	NA	CC	TT	TT	CC	CT	CC	AA	TT	CT	AG	GG	TT	AA	AA	GG	CT	CC	CC	AG	AG	CC	GG	GG	CC	TT	AA	GG	CC	AA	CC	AA	AA	CC
SP071	CC	TT	AA	CC	AA	CC	GG	NA	AG	AA	AA	TT	AA	GG	GG	CT	CC	TT	TT	CC	CC	CC	AA	TT	CT	GG	GG	TT	AA	AA	GG	CT	CC	CC	AA	AA	CC	GG	GG	TT	TT	AA	AA	CC	AA	CC	AA	AA	CC
SP072	CC	TT	AA	CC	AA	CC	GG	CC	GG	AA	AA	TT	AA	GG	GG	CT	CC	TT	TT	CC	CC	CC	AA	TT	TT	GG	GG	TT	AA	AA	GG	CT	CC	CC	AA	AG	CC	GG	GG	TT	TT	AA	AA	CC	AA	CC	AA	AA	CC
SP073	CC	TT	AA	GG	GG	CC	GG	CC	AA	AA	AA	TT	AA	NA	GG	CT	CC	TT	TT	CC	CC	CC	AA	TT	TT	AA	GG	TT	AA	AA	GG	CT	CC	CC	GG	GG	CC	GG	GG	CC	TT	AA	GG	CC	AA	CC	AA	AA	CC
SP074	CC	TT	AA	NA	AA	CC	GG	CC	GG	AA	AA	TT	AA	AG	GG	CC	CC	TT	TT	CC	CC	CC	AA	TT	CT	AA	GG	TT	AA	AA	GG	CT	CC	CC	AA	AG	CC	GG	GG	TT	TT	AA	GG	CC	AA	CC	AA	AA	CC
SP075	CC	TT	AA	CC	GG	CC	GG	CC	AA	AA	GG	CC	AA	AA	GG	TT	CC	TT	TT	CC	CC	CC	AA	TT	TT	AG	GG	TT	AA	AA	GG	CT	CC	CC	AA	GG	CC	GG	GG	TT	TT	AA	GG	AA	AA	CC	AA	AA	CC
SP076	CC	TT	AG	NA	AA	NA	CG	AC	GG	AG	NA	TT	AC	AG	GT	CT	CC	TT	TT	CC	TT	CT	AG	TT	TT	AG	GG	CT	AA	AG	NA	CT	CC	CC	AG	AG	CC	GG	GG	CT	TT	AA	AA	AC	AA	AC	AA	AT	CT
SP077	CC	TT	AG	NA	AA	CC	CG	AC	GG	AG	NA	TT	AC	GG	GT	TT	CC	TT	NA	CC	CC	CT	AG	TT	TT	AG	GG	CT	AA	AG	GA	CT	CC	CC	AG	AA	CC	GG	GG	TT	TT	AA	AA	AC	AA	AC	AA	AT	CT
SP078	CC	TT	AG	NA	AA	CG	CG	AC	AG	AG	NA	TT	AC	AG	GT	CC	CC	TT	TT	CC	CC	CT	AG	TT	CC	AG	GG	CT	AA	AG	GA	CT	CC	CC	AG	AA	CC	GG	GG	CT	TT	AA	AG	AC	AA	AC	AA	AT	CT
SP079	CC	TT	AG	NA	AA	CC	CG	AC	AG	AG	AG	TT	AC	AG	GT	CC	CC	TT	TT	CC	TT	CT	AG	TT	TT	AG	GG	CT	AA	AG	GA	CT	CC	CC	AG	AG	CC	GG	GG	CT	TT	AA	AG	AC	AA	AC	AA	AT	CT
SP080	CC	TT	AG	GG	AA	CG	CG	AC	AG	AG	NA	TT	AC	AG	GT	CC	CC	TT	TT	CC	CC	CT	AG	TT	CC	AG	GG	CT	AA	AG	GA	CT	NA	CC	AG	AA	CC	GG	GG	CT	AT	AA	AG	AC	AA	AC	AA	AT	CT
SP081	CC	TT	AG	GG	NA	NA	CG	AA	GG	AG	AA	TT	AC	NA	GT	CT	CC	TT	NA	CC	CC	CT	AG	TT	CC	AG	GG	NA	AA	AG	GA	CC	AC	CC	GG	AA	CC	GG	GG	TT	AT	AA	AA	AC	AC	AC	AA	AT	CT
SP082	CC	TT	AG	CG	AG	CG	CG	AC	AG	AG	AG	TT	AC	AG	GT	CC	CC	TT	TT	CC	CT	CT	AG	TT	CT	AG	GG	CT	AA	AG	GA	CT	CC	CC	AG	AG	CC	GG	GG	CT	AT	AA	AG	AC	AA	AC	AA	AT	CT
SP083	CC	TT	AG	GG	NA	NA	CG	AA	GG	AG	NA	TT	AC	GG	GT	CT	CC	TT	NA	CC	CC	CT	AG	TT	CC	AG	GG	NA	AA	AG	GA	CT	AC	CC	GG	AA	CC	GG	GG	TT	AT	AA	AA	AC	AC	AC	AA	AT	CT
SP084	CC	TT	AG	NA	AA	CG	CG	AC	AG	AG	NA	TT	AC	AG	GT	CC	CC	TT	TT	CC	TT	CT	AG	TT	TT	AG	GG	CT	AA	AG	GA	CT	CC	CC	AG	AG	CC	GG	GG	CT	TT	AA	AG	AC	AA	AC	AA	AT	CT
SP085	CC	TT	AG	NA	NA	CC	CG	AC	AG	NA	NA	TT	AC	AG	GT	CC	CC	TT	TT	CC	TT	CT	AG	TT	TT	AG	GG	CT	AA	AG	GA	CT	AC	CC	AG	AG	CC	GG	GG	CT	AT	AA	AG	AC	AC	AC	AA	AT	CT
SP086	CC	TT	AG	NA	AA	NA	CG	AA	GG	AG	NA	TT	AC	NA	GT	CT	CC	TT	TT	CC	TT	CT	AG	TT	TT	AG	GG	CT	AA	AG	NA	CT	AC	CC	AG	AG	CC	GG	GG	CT	TT	AA	AA	CC	AC	AC	AA	AT	CT
SP087	CC	TT	AG	NA	AA	CC	CG	AC	AG	AG	AA	TT	AC	AG	GT	CC	CC	TT	TT	CC	TT	CT	AG	TT	TT	AG	GG	CT	AA	AG	NA	CT	CC	CC	AG	AG	CC	GG	GG	CT	TT	AA	AG	AC	AA	AC	AA	AT	CT
SP088	CC	TT	AG	NA	AA	CG	CG	AC	AG	AG	NA	TT	AC	AG	GT	CC	CC	TT	TT	CC	TT	CT	AG	TT	TT	AG	GG	CT	AA	AG	GA	CT	AC	CC	AG	AG	CC	GG	GG	CT	TT	AA	AG	AC	AC	AC	AA	AT	CT
SP089	CC	TT	AG	NA	AA	NA	CG	AC	AG	AG	NA	TT	AC	AG	GT	CC	CC	TT	TT	CC	TT	CT	AG	TT	TT	AG	GG	CT	AA	AG	NA	CT	CC	CC	AG	AG	CC	GG	GG	CT	TT	AA	AG	AC	AA	AC	AA	AT	CT
SP090	CC	TT	AG	NA	AA	NA	CG	AC	AG	AG	AG	TT	AC	AG	GT	CC	CC	TT	TT	CC	TT	CT	AG	TT	TT	AG	GG	CT	AA	AG	GA	CT	CC	CC	AG	AG	CC	GG	GG	CT	TT	AA	AG	AC	AA	AC	AA	AT	CT
SP091	CC	TT	AG	NA	NA	CC	CG	AC	AG	NA	NA	TT	AC	AG	GT	CC	CC	TT	TT	CC	TT	CT	AG	TT	TT	AG	GG	CT	AA	AG	NA	CT	AC	CC	AG	AG	CC	GG	GG	CT	AT	AA	AG	AC	AC	AC	AA	AT	CT
SP092	CC	TT	AG	NA	AA	CG	CG	AC	AG	AG	NA	TT	AC	AG	GT	CC	CC	TT	TT	CC	TT	CT	AG	TT	TT	AG	GG	CT	AA	AG	GA	CT	CC	CC	AG	AG	CC	GG	GG	CT	TT	AA	AG	AC	AA	AC	AA	AT	CT
SP093	CC	TT	AG	NA	AA	CC	CG	AC	AG	AG	AG	TT	AC	AG	GT	CC	CC	TT	TT	CC	TT	CT	AG	TT	TT	AG	GG	CT	AA	AG	GA	CT	CC	CC	AG	AG	CC	GG	GG	CT	TT	AA	AG	AC	AA	AC	AA	AT	CT
SP094	CC	TT	AG	NA	AA	CG	CG	AC	AG	NA	AA	TT	AC	AG	GT	CC	CC	TT	TT	CC	TT	CT	AG	TT	TT	AG	GG	CT	AA	AG	GA	CT	CC	CC	AG	AG	CC	GG	GG	CT	TT	AA	AG	AC	AA	AC	AA	AT	CT
SP095	CC	TT	AG	NA	AA	NA	CG	AC	AG	AG	NA	TT	AC	AG	GT	CC	CC	TT	TT	CC	TT	CT	AG	TT	TT	AG	GG	CT	AA	AG	NA	CT	CC	CC	AG	AG	CC	GG	GG	CT	TT	AA	AG	AC	AA	AC	AA	AT	CT
SP096	CC	TT	AG	NA	AA	CC	CG	AC	AG	AG	NA	TT	AC	AG	GT	CC	CC	TT	TT	CC	TT	CT	AG	TT	TT	AG	GG	CT	AA	AG	GA	CT	CC	CC	AG	AG	CC	GG	GG	CT	AT	AA	AG	AC	AA	AC	AA	AT	CT
SP097	CC	TT	AG	NA	AA	NA	CG	AC	AG	AG	NA	TT	AC	GG	GT	CT	CC	TT	TT	CC	TT	CT	AG	TT	TT	AA	GG	CT	AA	AG	GA	CT	CC	CC	AG	AA	CC	GG	GG	CT	TT	AA	AG	AC	AA	AC	AA	AT	CT
SP098	CC	TT	AG	NA	AA	CC	CG	AC	GG	AG	NA	TT	AC	GG	GT	CT	CC	TT	NA	CC	CC	CT	AG	TT	TT	AG	GG	CT	AA	AG	GA	CT	CC	CC	AG	AA	CC	GG	GG	TT	TT	AA	AA	AC	AA	AC	AA	AT	CT
SP099	CC	GG	GG	GG	GG	GG	CC	AA	GG	GG	GG	CC	NA	GG	TT	CC	AA	CC	CC	TT	CC	CT	GG	CC	CC	AA	GA	CC	AG	GG	AA	TT	CC	GG	GG	AA	CT	AA	TT	TT	AT	TT	AA	CC	AC	AA	NA	TT	TT
SP100	NA	TT	GG	GG	GG	GG	CG	AA	GG	AA	AA	CC	AA	NA	GG	CT	CC	CC	TT	CC	CC	TT	GG	NA	CC	GG	GA	CC	AA	GG	GG	CC	CC	CC	GG	AA	CT	AA	GT	TT	AA	TT	AA	AC	AA	CC	TT	TT	TT
SP101	CG	GG	GG	GG	GG	GG	CC	AA	GG	GG	GG	CC	CC	NA	TT	CC	AA	CC	CC	TT	CC	TT	GG	CC	CC	AA	NA	CC	GG	GG	AA	TT	AC	GG	GG	AA	CT	AA	TT	TT	TT	TT	AA	AC	CC	AA	TT	TT	TT
SP102	CG	GG	GG	GG	GG	GG	CC	AA	GG	GG	GG	CC	NA	GG	TT	TT	CC	CC	CC	TT	CC	TT	GG	CC	CC	AA	GA	CT	AG	GG	AA	TT	AA	GG	GG	AA	CT	GG	TT	TT	TT	TT	AA	AC	CC	AA	TT	TT	TT
SP103	GG	GG	GG	GG	GG	GG	CC	AA	GG	GG	GG	CC	NA	GG	TT	TT	AA	CC	CC	TT	CC	TT	GG	CC	CC	AA	GA	CT	GG	GG	AA	TT	AA	GG	GG	AA	CT	GG	TT	TT	AT	TT	AA	CC	AC	AA	TT	TT	TT
SP104	CC	TT	AA	GG	GG	CC	GG	CC	AA	AA	AA	TT	AA	NA	GG	CT	CC	TT	TT	CC	TT	CC	AA	TT	CT	AG	GG	TT	AA	AA	GG	CT	CC	CC	AA	AA	CC	GG	GG	CC	TT	AA	GG	CC	AA	CC	AA	AA	CC
SP105	GG	GG	GG	GG	GG	GG	CC	AA	GG	GG	GG	CC	NA	GG	TT	CC	AA	CC	CC	TT	CC	TT	GG	CC	CC	AA	GA	CC	GG	GG	AA	TT	AC	GG	GG	AA	CT	AA	TT	TT	AA	TT	AA	AA	AA	AA	TT	TT	TT
SP106	CC	TT	AG	NA	AA	NA	CG	AC	AG	NA	AA	TT	AC	NA	GT	CC	CC	TT	TT	CC	TT	CT	AG	TT	TT	AG	GG	CT	AA	AG	NA	CT	CC	CC	AG	AG	CC	GG	GG	CT	TT	AA	AG	AC	AA	AC	AA	AT	CT
SP107	GG	GG	GG	GG	GG	GG	CC	AA	GG	GG	GG	CC	NA	GG	TT	CC	AA	CC	CC	TT	CC	TT	GG	CC	CC	AA	GA	CC	GG	GG	AA	TT	AA	GG	GG	AA	NA	NA	TT	TT	TT	TT	AA	AC	CC	AA	TT	TT	TT
SP108	CG	GG	GG	GG	GG	GG	CC	AA	GG	GG	GG	CC	NA	GG	TT	CC	AA	CC	CC	TT	CC	TT	GG	CT	CC	AG	AA	CC	AA	GG	AA	TT	AC	GG	GG	AA	CT	AA	TT	TT	AT	TT	AA	AC	CC	AA	TT	TT	TT
SP109	CC	GG	GG	GG	GG	GG	CC	AA	GG	GG	GG	CC	CC	AG	TT	NA	AA	CC	CC	TT	CC	TT	GG	CT	CC	AA	GA	CC	GG	GG	AA	NA	CC	GG	GG	AA	CT	AA	TT	TT	AA	TT	AA	AA	CC	AA	NA	TT	TT
SP110	CG	GG	GG	GG	GG	GG	CC	AA	GG	GG	GG	CC	NA	GG	TT	CC	AA	CC	CC	TT	CC	TT	GG	CT	CC	AG	NA	CC	AA	GG	AA	TT	AC	GG	GG	AA	CT	AA	TT	TT	AT	AT	AA	AC	CC	AA	TT	TT	TT
SP111	CC	GG	GG	GG	GG	GG	CC	AA	GG	GG	GG	CC	NA	GG	TT	CC	AA	NA	CC	TT	CC	CT	GG	CT	CC	AA	GA	CC	GG	GG	AA	TT	CC	NA	GG	AA	CT	AA	TT	TT	TT	AA	AA	AC	AC	AA	NA	TT	TT
SP112	CG	GG	GG	GG	GG	GG	CC	AA	GG	GG	GG	CT	CC	GG	TT	CC	AA	CC	CC	CT	CC	TT	GG	CC	CC	AA	GA	CC	GG	GG	AA	TT	AC	GG	GG	AA	CT	AA	TT	TT	AA	AT	AA	AA	AC	AA	NA	TT	TT
SP113	CG	GG	GG	GG	GG	GG	CC	AA	GG	GG	GG	CC	CC	GG	TT	CC	AA	CC	CC	TT	CC	CT	GG	CT	CC	AA	GA	CC	GG	GG	AA	TT	AA	NA	GG	AA	NA	AA	TT	TT	AT	TT	AA	AC	CC	AA	TT	TT	TT
SP114	CC	TT	AG	NA	AA	NA	CG	AC	AG	NA	AA	TT	AC	GG	GT	CT	CC	TT	TT	CC	TT	CT	AG	TT	TT	AA	GG	CT	AA	AG	NA	CT	CC	CC	AG	AA	CC	GG	GG	CT	TT	AA	AG	AC	AA	AC	AA	AT	CT
SP115	CC	TT	AG	NA	AA	CG	CG	AC	AG	AG	NA	TT	AC	AG	GT	CT	CC	TT	TT	CC	TT	CT	AG	TT	TT	AA	GG	CT	AA	AG	NA	CT	CC	CC	AG	AA	CC	GG	NA	CT	TT	AA	AG	AC	AA	AC	AA	AT	CT
SP116	CG	GG	GG	GG	GG	GG	CC	AA	GG	GG	GG	CC	CC	GG	TT	CC	AA	CC	CC	TT	CC	TT	GG	CC	CC	AA	GA	CC	AG	GG	AA	TT	AA	NA	GG	AA	NA	AA	TT	TT	AA	TT	AA	AC	CC	AA	TT	TT	TT
SP117	CC	TT	AA	CG	AG	CC	GG	CC	AA	AA	AA	TT	AA	AA	GG	NA	CC	TT	TT	CC	CT	CC	AA	TT	CC	GG	GG	TT	AA	AA	GG	CT	CC	CC	AG	AG	CC	GG	GG	CC	TT	AA	GG	CC	AA	CC	AA	AA	CC
SP118	CC	GG	GG	GG	GG	GG	CC	AA	GG	GG	GG	CC	NA	GG	TT	CC	AA	CC	CC	TT	CC	CT	GG	CT	CC	AA	GA	CC	GG	GG	AA	TT	CC	GG	GG	AA	CT	AA	TT	TT	TT	AT	AA	AC	AC	AA	NA	TT	TT
SP119	GG	NA	GG	GG	GG	GG	CC	AA	GG	NA	GG	CC	CC	GG	TT	CC	AA	CC	CC	TT	CC	TT	GG	CT	CC	AA	GA	CC	GG	GG	AA	TT	AA	GG	GG	AA	CT	AA	TT	TT	AT	NA	AA	AC	CC	AA	TT	TT	TT
SP120	GG	NA	GG	GG	GG	GG	CC	AA	GG	GG	GG	CC	CC	NA	TT	CC	AA	CC	CC	TT	CC	TT	GG	CC	CC	AA	GA	CC	GG	GG	AA	TT	AA	GG	GG	AA	TT	AA	TT	TT	TT	TT	AA	AA	CC	AA	TT	TT	TT
SP121	CC	GG	GG	GG	GG	GG	CC	AA	GG	GG	GG	CC	NA	NA	NA	CC	AA	CC	CC	TT	CC	CT	GG	CC	CC	AA	GA	CC	GG	GG	AA	TT	CC	GG	GG	AA	CT	AA	TT	TT	AT	TT	AA	CC	AC	AA	NA	TT	TT
SP122	GG	GG	GG	GG	GG	GG	CC	AA	GG	GG	GG	CC	NA	GG	TT	TT	AA	CC	CC	TT	CC	TT	GG	CT	CC	AA	AA	CC	GG	GG	AA	TT	AA	GG	GG	AA	TT	AA	TT	TT	AT	TT	AA	CC	AC	AA	NA	TT	TT
SP123	NA	TT	GG	GG	GG	GG	CG	AA	GG	AA	AA	CC	AA	NA	GG	CT	CC	CC	TT	CC	CC	TT	GG	TT	CC	GG	NA	CC	AA	GG	GG	CC	CC	CC	GG	AA	CT	AA	GG	TT	AA	TT	AA	CC	AA	CC	TT	TT	CT
SP124	NA	NA	GG	GG	GG	GG	CG	AA	GG	AA	AA	CC	AA	GG	GG	CT	CC	CC	TT	CC	CC	TT	GG	TT	CC	GG	NA	CC	AA	GG	GG	CC	CC	CC	GG	AA	CT	AA	GT	TT	AA	TT	AA	AC	AA	CC	TT	TT	CC
SP125	CC	TT	GG	GG	GG	GG	CG	AA	GG	AA	AA	CC	AA	GG	GG	CT	CC	CC	TT	CC	CC	TT	GG	TT	CC	GG	NA	CC	AA	GG	GG	CC	CC	CC	GG	AA	CT	AA	GT	TT	AA	AT	AA	AC	AA	CC	TT	TT	TT
SP126	CC	TT	AA	CG	AG	CC	GG	CC	AA	AA	AA	TT	AA	AA	GG	CC	CC	TT	TT	CC	CT	CC	AA	TT	CT	GG	GG	TT	AA	AA	GG	CT	CC	CC	AG	AG	CC	GG	GG	CC	TT	AA	GG	CC	AA	CC	AA	AA	CC
SP127	NA	TT	GG	GG	GG	GG	CG	AA	GG	AA	AA	CC	AA	NA	GG	CT	CC	CC	TT	CC	CC	TT	GG	TT	CC	GG	GA	CC	AA	GG	GG	CC	CC	CC	GG	AA	CT	AA	GG	TT	AA	TT	AA	CC	AA	CC	TT	TT	CT
SP128	CC	TT	AA	CG	AA	CC	GG	CC	AA	AA	AA	TT	AA	AA	GG	TT	CC	TT	TT	CC	CC	CC	AA	TT	CT	GG	GG	TT	AA	AA	GG	CT	CC	CC	AG	AA	CC	GG	GG	CC	TT	AA	GG	CC	AA	CC	AA	AA	CC
SP129	GG	GG	GG	GG	GG	GG	CC	AA	GG	GG	GG	CC	CC	GG	TT	TT	AA	CC	CC	TT	CC	TT	GG	TT	CC	AA	GA	CC	GG	GG	AA	TT	CC	GG	GG	AA	CT	AA	TT	TT	TT	TT	AA	CC	CC	AA	TT	TT	TT
SP130	NA	NA	GG	GG	GG	GG	CG	AA	GG	AA	AA	CC	AA	GG	GG	CT	CC	CC	TT	CC	CC	TT	GG	TT	CC	GG	AA	CC	AA	GG	GG	CC	CC	CC	GG	AA	NA	AA	GG	TT	AA	TT	AA	AA	AA	CC	TT	TT	TT
SP131	NA	NA	NA	GG	GG	GG	CC	AA	GG	AA	AA	CC	AA	GG	GG	CT	CC	CC	TT	CC	CC	TT	GG	TT	CC	GG	GA	CC	AA	GG	GG	CC	CC	CC	GG	AA	CT	AA	GG	TT	AA	TT	AA	AA	AA	CC	TT	TT	CT
SP132	CC	TT	AA	CC	AA	CC	GG	AA	AG	AA	AA	TT	AA	GG	GG	TT	CC	TT	TT	CC	CT	CC	AA	TT	CT	GG	GG	TT	AA	AA	GG	CT	CC	CC	AA	AA	CC	GG	GG	CT	TT	AA	AG	CC	AA	CC	AA	AA	CC
SP133	CC	TT	AG	NA	AA	NA	CG	AC	GG	AG	NA	TT	AC	AG	GT	CT	CC	TT	TT	CC	TT	CT	AG	TT	TT	AG	GG	CT	AA	AG	GA	CT	AC	CC	AG	AG	CC	GG	GG	CT	TT	AA	AA	CC	AC	AC	AA	AT	CT
SP134	CC	NA	GG	GG	GG	GG	CC	AA	GG	NA	GG	CC	CC	NA	TT	CC	AA	CC	CC	TT	CC	TT	GG	CT	CC	AA	GA	CC	GG	GG	AA	TT	CC	GG	GG	AA	CT	AA	TT	TT	AA	TT	AA	AA	AA	AA	NA	TT	TT
SP135	CC	GG	GG	GG	GG	GG	CC	AA	GG	GG	GG	CC	CC	GG	TT	CC	AA	CC	CC	TT	CC	TT	GG	CT	CC	AA	GA	CC	GG	GG	AA	TT	CC	GG	GG	AA	CT	AA	TT	TT	AT	TT	AA	AA	AA	AA	NA	TT	TT
SP136	CC	NA	GG	GG	AG	GG	CC	AA	GG	GG	GG	CT	CC	GG	TT	CC	CC	CT	CC	NA	CC	TT	GG	CC	CC	AA	GA	CC	GG	GG	AA	TT	CC	NA	GG	AA	NA	AA	GT	TT	TT	AA	AA	AA	AA	AA	AA	TT	TT
SP137	CC	TT	AG	NA	NA	NA	CG	AC	AG	AG	AG	TT	AC	AG	GT	CC	CC	TT	TT	CC	TT	CT	AG	TT	TT	AG	GG	CT	AA	AG	GA	CT	AC	CC	AG	AG	CC	GG	GG	CT	AT	AA	AG	AC	AC	AC	AA	AT	CT
SP138	CC	TT	AG	GG	NA	CG	CG	AA	GG	AG	AG	TT	AC	GG	GT	CT	CC	TT	NA	CC	CC	CT	AG	TT	CC	AG	GG	NA	AA	AG	GA	CC	AC	CC	GG	AA	CC	GG	GG	TT	AT	AA	AA	AC	AC	AC	AA	AT	CT
SP139	GG	TT	GG	GG	GG	GG	CC	AA	GG	NA	GG	NA	NA	GG	TT	NA	NA	NA	CC	TT	CC	TT	GG	CC	CC	AA	AA	CC	AG	GG	AA	TT	AC	CC	GG	AA	NA	AA	TT	TT	AA	NA	AA	AC	CC	AA	AT	TT	TT
SP140	CC	TT	NA	GG	GG	GG	GG	NA	NA	AG	AA	CC	AA	GG	NA	TT	CC	CC	TT	CC	CC	TT	GG	TT	CC	AA	AA	CC	AA	GG	GG	CC	CC	CC	GG	AA	TT	AA	GG	TT	AA	TT	AA	CC	AA	CC	TT	TT	TT
SP141	NA	NA	GG	GG	GG	GG	CG	AA	GG	AG	AA	CC	AA	GG	GG	TT	CC	CC	TT	CC	CC	TT	GG	TT	CC	GG	AA	CC	AA	GG	GG	CC	CC	CC	GG	AA	TT	AA	GG	TT	AA	TT	AA	AA	AA	CC	TT	TT	TT
SP142	CC	GG	GG	NA	GG	GG	CC	AA	GG	NA	NA	CC	CC	NA	TT	NA	AA	CC	CC	TT	CC	TT	GG	CC	CC	AA	NA	CC	GG	NA	NA	TT	CC	GG	GG	AA	NA	AA	TT	TT	AA	TT	AA	AA	CC	AA	NA	TT	TT
SP143	CC	NA	NA	GG	GG	GG	GG	NA	NA	AG	AA	CC	AA	GG	GG	TT	CC	CC	TT	CC	CC	TT	GG	TT	CC	NA	AA	CC	AA	GG	GG	CC	CC	CC	GG	AA	TT	AA	GG	TT	AA	TT	AA	CC	AA	CC	TT	TT	TT
SP144	CC	TT	NA	GG	NA	GG	NA	NA	GG	AG	AA	CC	AA	GG	GG	TT	NA	CC	TT	CC	CC	TT	GG	TT	CC	AA	AA	CC	AA	GG	GG	CC	CC	CC	GG	AA	TT	AA	GG	TT	AA	TT	AA	CC	AA	CC	TT	TT	TT
SP145	CC	TT	AA	CC	AA	CC	GG	CC	AA	AG	AA	TT	AA	AG	GG	CT	CC	TT	TT	CC	CC	CC	AA	TT	CC	AG	GG	TT	AA	AA	GG	CT	CC	CC	AA	AA	CC	GG	GG	CC	TT	AA	GG	CC	AA	CC	AA	AA	CC
SP146	CC	TT	AA	CG	AA	CC	GG	CC	AA	AG	GG	TT	AA	AA	GG	CC	CC	TT	TT	CC	CT	CC	AA	TT	CC	AG	GG	TT	AA	NA	GG	CT	CC	CC	AG	GG	CC	GG	GG	TT	TT	AA	GG	AC	AA	CC	AT	AA	CC
SP147	CC	TT	AA	CG	AA	CC	GG	AA	GG	AG	AA	TT	AA	GG	GG	TT	CC	TT	TT	CC	CC	CC	AA	TT	CC	GG	GG	TT	AA	NA	GG	CT	CC	CC	AG	AA	CC	GG	GG	TT	TT	AA	AA	CC	AA	CC	AA	AA	CC
SP148	NA	NA	GG	GG	GG	GG	NA	NA	GG	AG	AA	CC	AA	GG	GG	TT	CC	CC	TT	CC	CC	TT	GG	NA	CC	AA	AA	CC	AA	NA	GG	CC	CC	CC	GG	AA	TT	AA	GG	TT	AA	TT	AA	CC	AA	CC	TT	TT	TT
SP149	CC	TT	AA	GG	GG	CC	GG	NA	NA	AG	AA	TT	AA	GG	GG	TT	CC	TT	TT	CC	CT	CC	AA	TT	CT	AG	GG	TT	AA	AA	GG	CT	CC	CC	AG	AA	CC	GG	GG	TT	TT	AA	GG	CC	AA	CC	AA	AA	CC
SP150	CC	TT	AA	CG	GG	CC	GG	CC	AA	AG	AG	TT	AA	AA	GG	TT	CC	TT	TT	CC	CC	NA	AA	TT	TT	AA	GG	TT	AA	NA	GG	CT	CC	CC	AG	GG	CC	GG	GG	TT	TT	AA	AA	AA	AA	CC	AT	AA	CC
SP151	CC	TT	AA	CC	NA	CC	GG	CC	AA	AG	AA	TT	AA	GG	GG	TT	CC	TT	TT	CC	TT	CC	AA	TT	CC	AG	GG	TT	AA	AA	GG	CT	CC	CC	AG	GG	CC	GG	GG	CC	TT	AA	GG	CC	AA	CC	AA	AA	CC
SP152	CC	TT	AA	GG	AA	CC	GG	AA	AA	AG	AA	TT	AA	AA	GG	TT	CC	TT	TT	CC	CT	CC	AA	TT	CT	AA	GG	TT	AA	AA	GG	CT	CC	CC	AA	AA	CC	GG	GG	TT	TT	AA	AG	CC	AA	CC	AA	AA	CC
SP153	CC	TT	AA	GG	AA	CC	GG	AA	GG	AG	AA	TT	AA	AA	GG	CT	CC	TT	TT	CC	CC	CC	AA	TT	CC	GG	GG	TT	AA	AA	GG	CT	CC	CC	GG	AA	CC	GG	GG	TT	TT	AA	GG	CC	AA	CC	TT	AA	CC
SP154	CC	TT	AA	GG	AA	CC	GG	AA	AA	AG	AA	TT	AA	AG	GG	TT	CC	TT	TT	CC	TT	CC	AA	TT	CC	AA	GG	TT	AA	AA	GG	CT	CC	CC	GG	GG	CC	GG	GG	TT	TT	AA	GG	CC	AA	CC	AA	AA	CC
SP155	CC	TT	AA	GG	AA	CC	GG	AA	AA	AG	AA	TT	AA	AA	GG	CC	CC	TT	TT	CC	CC	CC	AA	TT	CC	AA	GG	TT	AA	NA	GG	CT	CC	CC	AA	AA	CC	GG	GG	TT	TT	AA	GG	CC	AA	CC	TT	AA	CC
SP156	CC	TT	AA	GG	AA	CC	GG	CC	GG	AG	AA	TT	AA	AA	GG	CC	CC	TT	TT	CC	TT	CC	AA	TT	CC	AA	GG	TT	AA	NA	GG	CT	CC	CC	AA	GG	CC	GG	GG	CC	TT	AA	AA	CC	AA	CC	AA	AA	CC
SP157	CC	TT	AA	CC	AA	CC	GG	CC	GG	AG	AA	TT	AA	AA	GG	TT	CC	TT	TT	CC	TT	CC	AA	TT	CC	AA	GG	TT	AA	AA	GG	CT	CC	CC	AA	NA	CC	GG	GG	CT	TT	AA	GG	CC	AA	CC	AA	AA	CC
SP158	CC	NA	NA	GG	NA	GG	GG	NA	NA	AG	AA	CC	AA	GG	NA	TT	CC	CC	TT	CC	CC	TT	GG	TT	CC	AA	AA	CC	AA	GG	GG	CC	CC	CC	GG	AA	TT	AA	TT	TT	AA	AT	AA	CC	AA	CC	TT	TT	TT
SP159	GG	GG	GG	GG	GG	GG	CC	AA	GG	AG	GG	CC	CC	GG	TT	CC	AA	CC	CC	TT	CC	TT	GG	CT	CC	AA	AA	CC	AG	GG	AA	TT	NA	NA	GG	AA	TT	AA	TT	TT	AT	TT	AA	AC	AC	AA	TT	TT	TT
SP160	CG	GG	GG	GG	GG	GG	CC	AA	GG	GG	GG	CC	CC	GG	TT	CC	CC	CC	CC	TT	CC	TT	GG	CC	CC	AA	AA	CC	GG	GG	AA	TT	AC	GG	GG	AA	TT	AA	TT	TT	AA	TT	AA	AC	AA	AA	TT	TT	TT
SP161	CC	GG	GG	GG	GG	GG	CC	AA	GG	GG	GG	CC	CC	GG	TT	TT	AA	CC	CC	TT	CC	NA	GG	CC	CC	AA	AA	CC	GG	GG	AA	NA	CC	GG	GG	AA	TT	AA	TT	TT	TT	TT	AA	AC	AA	AA	TT	TT	TT
SP162	GG	NA	GG	GG	GG	GG	CC	AA	GG	NA	GG	CC	CC	GG	TT	CC	AA	TT	CC	TT	CC	CC	GG	TT	CC	AA	AA	CC	AA	GG	AA	TT	CC	CC	GG	AA	TT	AA	TT	TT	AT	TT	AA	AC	CC	AA	TT	TT	TT
SP163	CG	GG	GG	GG	NA	GG	CC	AA	GG	AG	GG	CC	NA	GG	TT	CC	AA	CC	CC	NA	CC	NA	GG	NA	CC	AA	AA	CC	AG	GG	AA	NA	AA	CC	GG	AA	TT	AA	NA	TT	AT	AT	AA	AA	AA	AA	TT	TT	CT
SP164	NA	TT	GG	GG	GG	GG	CG	AA	GG	AG	AA	CC	AA	GG	GG	TT	CC	CC	TT	CC	CC	TT	GG	TT	CC	GG	AA	CC	AA	GG	GG	CC	CC	CC	GG	AA	TT	AA	GG	TT	AA	TT	AA	CC	AA	CC	TT	TT	TT
SP165	NA	NA	NA	GG	GG	GG	GG	NA	NA	AG	AA	CC	AA	GG	GG	TT	CC	CC	TT	CC	CC	TT	GG	TT	CC	AA	AA	CC	AA	GG	GG	CC	CC	CC	GG	AA	TT	AA	GG	TT	AA	TT	AA	CC	AA	CC	TT	TT	TT
SP166	NA	NA	NA	GG	GG	GG	GG	NA	NA	NA	AA	CC	AA	GG	NA	TT	CC	CC	TT	CC	CC	TT	GG	TT	CC	AA	AA	CC	AA	GG	GG	CC	CC	CC	GG	AA	TT	AA	GG	TT	AA	TT	AA	CC	AA	CC	TT	TT	TT
SP167	CC	TT	AA	CG	AA	CC	GG	NA	NA	AG	AA	TT	AA	GG	GG	CT	CC	TT	TT	CC	NA	CC	AA	TT	CT	GG	GG	TT	AA	AA	GG	NA	CC	CC	AG	NA	CC	GG	GG	TT	TT	AA	AA	CC	AA	CC	AA	AA	CC
SP168	NA	NA	GG	GG	GG	GG	CG	AA	GG	NA	AA	CC	AA	GG	GG	TT	NA	CC	TT	CC	CC	TT	GG	NA	CC	GG	AA	CC	AA	GG	GG	CC	CC	CC	GG	AA	TT	AA	TT	TT	AA	TT	AA	CC	AA	CC	TT	TT	CC
SP169	NA	NA	NA	GG	GG	GG	CG	AA	GG	AG	AA	CC	AA	GG	GG	TT	CC	CC	TT	CC	CC	TT	GG	TT	CC	GG	AA	CC	AA	GG	GG	CC	CC	CC	GG	AA	TT	AA	TT	TT	AA	TT	AA	CC	AA	CC	TT	TT	CC
SP170	NA	NA	GG	GG	GG	GG	CG	AA	GG	AG	AA	CC	AA	GG	GG	TT	CC	CC	TT	CC	CC	TT	GG	NA	CC	GG	AA	CC	AA	GG	GG	CC	CC	CC	GG	AA	TT	AA	TT	TT	AA	TT	AA	AA	AA	CC	TT	TT	CC
SP171	NA	NA	GG	GG	GG	GG	CG	AA	GG	NA	AA	CC	AA	GG	GG	TT	CC	CC	TT	CC	CC	TT	GG	TT	CC	GG	AA	CC	AA	GG	GG	CC	CC	CC	GG	AA	TT	AA	GG	TT	AA	TT	AA	CC	AA	CC	TT	TT	CC
SP172	CC	NA	NA	GG	GG	GG	GG	NA	NA	AG	AA	CC	AA	GG	GG	TT	CC	CC	TT	CC	CC	TT	GG	NA	CC	AA	AA	CC	AA	GG	GG	CC	CC	CC	GG	AA	TT	AA	GG	TT	AA	TT	AA	CC	AA	CC	TT	TT	TT
SP173	CC	TT	NA	GG	GG	GG	GG	CC	NA	AG	AA	CC	AA	GG	GG	TT	NA	CC	TT	CC	NA	TT	GG	TT	CC	AA	AA	CC	AA	GG	GG	CC	CC	CC	GG	AA	TT	NA	GG	TT	AA	TT	AA	CC	AA	CC	TT	TT	TT
SP174	GG	TT	GG	GG	GG	GG	CG	AA	GG	AG	AA	CC	AA	GG	GG	TT	CC	CC	TT	CC	CC	TT	GG	TT	CC	AA	AA	CC	AA	GG	GG	CC	CC	CC	GG	AA	TT	AA	TT	TT	AA	AT	AA	CC	AA	CC	TT	TT	CT
SP175	NA	NA	GG	GG	GG	GG	CG	AA	GG	NA	AA	CC	AA	GG	NA	TT	NA	CC	TT	CC	CC	TT	GG	TT	CC	GG	AA	CC	AA	GG	GG	CC	CC	CC	GG	AA	TT	AA	GG	TT	AA	TT	AA	CC	AA	CC	TT	TT	CC
SP176	CC	TT	GG	GG	GG	GG	NA	AA	GG	AG	AA	CC	AA	GG	GG	TT	CC	CC	TT	CC	CC	TT	GG	TT	CC	GG	AA	CC	AA	GG	GG	CC	CC	CC	GG	AA	TT	AA	TT	TT	AA	TT	AA	AC	AA	CC	TT	TT	CC
SP177	NA	NA	NA	GG	GG	GG	NA	AA	GG	AG	AA	CC	AA	GG	GG	TT	NA	CC	TT	CC	CC	TT	GG	TT	CC	GG	AA	CC	AA	NA	GG	CC	CC	CC	GG	AA	TT	AA	TT	TT	AA	TT	AA	AA	AA	CC	TT	TT	CT
SP178	CC	NA	NA	GG	GG	GG	GG	NA	NA	AG	AA	CC	AA	GG	GG	TT	CC	CC	TT	CC	CC	TT	GG	TT	CC	AA	AA	CC	AA	GG	GG	CC	CC	CC	GG	AA	TT	AA	GG	TT	AA	TT	AA	CC	AA	CC	TT	TT	TT
SP179	NA	TT	NA	GG	NA	GG	CG	AA	GG	AG	AA	NA	AA	GG	GG	TT	CC	CC	TT	CC	CC	TT	GG	TT	CC	GG	AA	CC	AA	GG	GG	CC	CC	CC	GG	AA	TT	AA	GG	TT	AA	TT	AA	CC	AA	CC	TT	TT	CC
SP180	NA	NA	NA	GG	GG	GG	CC	AA	GG	AG	AA	CC	AA	GG	GG	TT	CC	CC	TT	CC	CC	TT	GG	TT	CC	GG	AA	CC	AA	GG	GG	CC	CC	CC	GG	AA	TT	AA	TT	TT	AA	TT	AA	AA	AA	CC	TT	TT	CC
SP181	CC	TT	NA	GG	GG	GG	CG	AA	GG	AG	AA	NA	AA	GG	NA	TT	CC	CC	TT	CC	CC	TT	GG	NA	CC	GG	AA	CC	AA	GG	GG	CC	CC	CC	GG	AA	TT	AA	GT	TT	AA	TT	AA	CC	AA	CC	TT	TT	TT
SP182	CC	NA	NA	GG	GG	GG	GG	NA	NA	AG	AA	CC	AA	GG	GG	TT	CC	CC	TT	CC	CC	TT	GG	TT	CC	AA	AA	CC	AA	GG	GG	CC	CC	CC	GG	AA	TT	AA	GT	TT	AA	AT	AA	CC	AA	CC	TT	TT	TT
SP183	NA	NA	GG	GG	GG	GG	CG	AA	GG	AG	AA	CC	AA	GG	GG	TT	CC	CC	TT	CC	CC	TT	GG	TT	CC	GG	AA	CC	AA	GG	GG	CC	CC	CC	GG	AA	TT	AA	TT	TT	AA	TT	AA	AC	AA	CC	TT	TT	TT
SP184	CC	NA	NA	GG	GG	GG	GG	NA	NA	AG	AA	CC	AA	GG	GG	TT	CC	CC	TT	CC	CC	TT	GG	TT	CC	AA	AA	CC	AA	GG	GG	CC	CC	CC	GG	AA	TT	AA	GT	TT	AA	TT	AA	AC	AA	CC	TT	TT	TT
SP185	CC	TT	AA	CC	AA	CC	GG	NA	AA	AG	AA	TT	AA	AG	GG	TT	CC	TT	TT	CC	TT	CC	AA	TT	CC	AG	GG	TT	AA	AA	GG	CT	CC	CC	GG	AA	CC	GG	GG	CT	TT	AA	GG	CC	AA	CC	AT	AA	CC
SP186	CC	TT	AA	CG	AA	CC	GG	AA	NA	AG	AA	TT	AA	AG	GG	CT	CC	TT	TT	CC	TT	CC	AA	TT	CT	AA	GG	TT	AA	AA	GG	CT	CC	CC	AG	AA	CC	GG	GG	CT	TT	AA	GG	CC	AA	CC	AT	AA	CC
SP187	CC	TT	AA	GG	AA	CC	GG	NA	NA	AG	AA	TT	AA	AA	GG	TT	CC	TT	TT	CC	TT	CC	AA	TT	CC	AA	GG	TT	AA	NA	GG	CT	CC	CC	AG	AA	CC	GG	GG	CT	TT	AA	GG	CC	AA	CC	AA	AA	CC
SP188	CC	NA	NA	GG	GG	GG	GG	AA	NA	AG	AA	CC	AA	GG	GG	TT	CC	CC	TT	CC	CC	TT	GG	TT	CC	AA	AA	CC	AA	GG	GG	CC	CC	CC	GG	AA	TT	AA	GT	TT	AA	TT	AA	CC	AA	CC	TT	TT	CC
SP189	NA	TT	NA	GG	GG	GG	CG	AA	GG	AG	AA	CC	AA	GG	GG	TT	CC	CC	TT	CC	CC	TT	GG	TT	CC	AG	AA	CC	AA	GG	GG	CC	CC	CC	GG	AA	TT	AA	GG	TT	AA	TT	AA	AA	AA	CC	TT	TT	CC
SP190	CC	TT	AA	GG	AA	CC	GG	AA	AA	AG	AA	TT	AA	AA	GG	TT	CC	TT	TT	CC	CC	CC	AA	TT	CC	AA	GG	TT	AA	AA	GG	CT	CC	CC	GG	AA	CC	GG	GG	TT	TT	AA	GG	CC	AA	CC	AA	AA	CC
SP191	CC	TT	AA	GG	AA	CC	GG	AA	AA	AG	AA	TT	AA	AA	GG	CT	CC	TT	TT	CC	TT	CC	AA	TT	TT	GG	GG	TT	AA	AA	GG	CT	CC	CC	AG	AA	CC	GG	GG	TT	TT	AA	GG	CC	AA	CC	AA	AA	CC
SP192	CC	TT	AA	CC	AA	CC	GG	CC	NA	AG	AA	TT	AA	AA	GG	TT	CC	TT	TT	CC	TT	CC	AA	TT	CC	GG	GG	TT	AA	AA	GG	CT	CC	CC	AA	AA	CC	GG	GG	CT	TT	AA	AG	CC	AA	CC	AA	AA	CC
SP193	NA	TT	AA	GG	AA	CC	GG	AA	GG	AG	AA	TT	AA	AG	GG	TT	CC	TT	TT	CC	CC	CC	AA	TT	CT	GG	GG	TT	AA	AA	GG	CT	CC	CC	GG	AA	CC	GG	GG	TT	TT	AA	AA	CC	AA	CC	AA	AA	CC
SP194	NA	NA	GG	GG	GG	GG	CG	AA	GG	AG	AA	NA	AA	GG	GG	TT	CC	CC	TT	CC	CC	TT	GG	TT	CC	AG	AA	CC	AA	GG	GG	CC	CC	CC	GG	AA	TT	AA	GG	TT	AA	TT	AA	AC	AA	CC	TT	TT	CT
SP195	CC	TT	AA	GG	AA	CC	GG	NA	AA	AG	AA	TT	AA	AA	GG	CT	CC	TT	TT	CC	TT	CC	AA	TT	TT	AA	GG	TT	AA	AA	GG	NA	CC	CC	AA	AA	CC	GG	GG	CC	TT	AA	GG	CC	AA	CC	AA	AA	CC
SP196	NA	NA	GG	GG	GG	GG	CG	AA	GG	AG	AA	CC	AA	GG	GG	TT	CC	CC	TT	CC	CC	TT	GG	TT	CC	GG	AA	CC	AA	GG	GG	CC	CC	CC	GG	AA	TT	AA	TT	TT	AA	TT	AA	AA	AA	CC	TT	TT	TT
SP197	CC	TT	AA	GG	AA	CC	GG	AA	GG	AG	AA	TT	AA	AA	GG	TT	CC	TT	TT	CC	CC	CC	AA	TT	CC	AA	GG	TT	AA	NA	GG	CT	CC	CC	AG	AA	CC	GG	GG	TT	TT	AA	GG	CC	AA	CC	AT	AA	CC
SP198	CC	TT	AA	CG	AA	CC	GG	AA	AA	AG	AA	TT	AA	AA	GG	TT	CC	TT	TT	CC	NA	CC	AA	TT	CC	AG	GG	TT	AA	AA	GG	CT	CC	CC	GG	AA	CC	GG	GG	CT	TT	AA	GG	CC	AA	CC	TT	AA	CC
SP199	CC	TT	AA	CC	GG	CC	GG	CC	GG	AG	AA	TT	AA	AA	GG	CC	CC	TT	TT	CC	TT	CC	AA	TT	CC	AA	GG	TT	AA	AA	GG	CT	CC	CC	AA	AA	CC	GG	GG	TT	TT	AA	GG	CC	AA	CC	AA	AA	CC
SP200	CC	TT	AA	CC	AA	CC	GG	CC	GG	AG	AA	TT	AA	AA	GG	TT	CC	TT	TT	CC	CC	CC	AA	TT	CC	AA	GG	TT	AA	NA	GG	CT	CC	CC	AA	AA	CC	GG	GG	CC	TT	AA	GG	CC	AA	CC	AA	AA	CC
SP201	GG	NA	GG	GG	GG	GG	CC	AA	GG	AG	GG	CC	NA	GG	TT	TT	AA	TT	CC	TT	CC	TT	GG	NA	CC	AA	AA	CC	GG	GG	AA	NA	CC	CC	GG	AA	TT	AA	TT	TT	AA	TT	AA	AA	CC	AA	TT	TT	TT
SP202	CG	TT	GG	GG	GG	GG	CC	AA	GG	AG	GG	CC	NA	GG	TT	TT	CC	TT	CC	TT	CC	TT	GG	CC	CC	AA	AA	CC	GG	GG	AA	TT	CC	NA	GG	AA	TT	AA	TT	TT	TT	TT	AA	AA	CC	AA	TT	TT	TT
SP203	CC	GG	GG	GG	GG	GG	CC	AA	GG	GG	GG	CC	CC	GG	TT	CC	AA	CC	CC	TT	CC	TT	GG	CC	CC	AA	NA	CC	GG	GG	AA	TT	CC	GG	GG	AA	TT	AA	TT	TT	AA	TT	AA	CC	AA	AA	NA	TT	TT
SP204	CC	GG	GG	GG	GG	GG	CC	AA	GG	GG	GG	CC	CC	GG	TT	CC	AA	CC	CC	TT	CC	TT	GG	CT	CC	AA	NA	CC	GG	GG	AA	TT	AC	GG	GG	AA	TT	AA	TT	TT	AA	TT	AA	AC	CC	AA	TT	TT	TT
SP205	CC	NA	GG	GG	GG	GG	CC	AA	GG	GG	GG	CC	CC	GG	TT	CC	AA	CC	CC	TT	CC	TT	GG	CC	CC	AA	NA	CC	NA	GG	AA	TT	AC	GG	GG	AA	TT	AA	TT	TT	AA	TT	AA	CC	AA	AA	TT	TT	TT
SP206	CC	NA	GG	GG	GG	GG	CC	AA	GG	GG	GG	CC	CC	GG	TT	CC	AA	CC	CC	TT	CC	TT	GG	CT	CC	AA	AA	CC	GG	GG	AA	NA	CC	GG	GG	AA	TT	AA	TT	TT	AA	TT	AA	AC	CC	AA	NA	TT	TT
SP207	CG	GG	GG	GG	GG	GG	CC	AA	GG	GG	GG	CC	CC	GG	TT	CC	AA	CC	CC	TT	CC	TT	GG	CT	CC	AA	AA	CC	GG	GG	AA	TT	CC	GG	GG	AA	TT	AA	TT	TT	TT	TT	AA	AC	CC	AA	TT	TT	TT
SP208	CC	GG	GG	GG	GG	GG	CC	AA	GG	GG	GG	CC	CC	GG	TT	CC	AA	CC	CC	TT	CC	TT	GG	CT	CC	AA	AA	CC	GG	GG	AA	TT	AC	GG	GG	AA	TT	AA	TT	TT	AT	TT	AA	AC	CC	AA	TT	TT	TT
SP209	CC	GG	GG	GG	GG	GG	CC	AA	GG	GG	GG	CC	CC	GG	TT	CC	AA	NA	CC	NA	CC	TT	GG	CC	CC	AA	AA	CC	AG	GG	AA	NA	AC	GG	GG	AA	TT	AA	TT	TT	AT	TT	AA	AA	CC	AA	AT	TT	TT
SP210	CG	GG	GG	GG	GG	GG	CC	AA	GG	GG	GG	CC	CC	GG	TT	CC	AA	CC	CC	TT	CC	TT	GG	CT	CC	AA	AA	CC	GG	GG	AA	TT	CC	GG	GG	AA	TT	AA	TT	TT	AA	TT	AA	AC	AC	AA	TT	TT	TT
SP211	CG	GG	GG	GG	GG	GG	CC	AA	GG	NA	GG	CC	CC	GG	TT	CC	AA	CC	CC	TT	CC	TT	GG	CC	CC	AA	AA	CC	GG	GG	AA	TT	CC	GG	GG	AA	TT	AA	TT	TT	AA	TT	AA	CC	AC	AA	TT	TT	TT
SP212	GG	NA	GG	GG	GG	GG	GG	AA	GG	GG	GG	CC	CC	GG	TT	CT	AA	TT	CC	NA	CC	TT	GG	CC	CC	AA	AA	CC	GG	GG	AA	TT	AC	GG	GG	AA	TT	AA	TT	TT	AA	TT	AA	CC	CC	AA	TT	TT	TT
SP213	CG	TT	GG	GG	GG	GG	CC	AA	GG	NA	GG	NA	NA	GG	TT	TT	AA	NA	CC	TT	CC	TT	GG	CC	CC	AA	AA	CC	AG	NA	AA	NA	AA	CC	GG	AA	TT	AA	TT	TT	AA	TT	AA	AA	CC	AA	TT	TT	TT
SP214	CG	TT	GG	GG	GG	GG	CC	AA	GG	NA	GG	NA	NA	GG	TT	TT	AA	TT	CC	NA	CC	NA	GG	TT	CC	AA	AA	CC	NA	GG	AA	TT	CC	CC	GG	AA	TT	AA	GT	TT	AA	AT	AA	AC	CC	AA	TT	TT	TT
SP215	GG	TT	GG	GG	GG	GG	CC	AA	GG	GG	GG	CC	CC	GG	TT	TT	AA	CC	CC	TT	CC	TT	GG	TT	CC	AA	AA	CC	AG	GG	AA	NA	AA	GG	GG	AA	TT	AA	TT	TT	TT	TT	AA	AA	CC	AA	TT	TT	TT
SP216	CC	TT	NA	GG	GG	GG	CG	AA	GG	AG	AA	CC	AA	GG	GG	TT	CC	CC	TT	CC	CC	TT	GG	TT	CC	GG	AA	CC	AA	GG	GG	CC	CC	CC	GG	AA	TT	AA	TT	TT	AA	AT	AA	CC	AA	CC	TT	TT	CC
SP217	CC	NA	GG	GG	GG	GG	NA	AA	NA	AG	AA	CC	AA	GG	GG	TT	CC	CC	TT	CC	CC	TT	GG	NA	CC	GG	AA	CC	AA	GG	GG	CC	CC	CC	GG	AA	TT	AA	TT	TT	AA	AT	AA	AA	AA	CC	TT	TT	CC
SP218	NA	NA	GG	GG	GG	GG	CG	NA	NA	AG	AA	CC	AA	GG	GG	TT	CC	CC	TT	CC	CC	TT	GG	TT	CC	GG	AA	CC	AA	GG	GG	CC	CC	CC	GG	AA	TT	AA	TT	TT	AA	TT	AA	CC	AA	CC	TT	TT	CT
SP219	NA	TT	GG	GG	GG	GG	NA	AA	GG	AG	AA	NA	AA	GG	GG	TT	CC	CC	TT	CC	CC	TT	GG	TT	CC	GG	AA	CC	AA	GG	GG	CC	CC	CC	GG	AA	TT	AA	GT	TT	AA	TT	AA	AA	AA	CC	TT	TT	CC
SP220	NA	TT	NA	GG	NA	GG	CG	AA	GG	AG	AA	NA	AA	GG	GG	TT	CC	CC	TT	CC	CC	TT	GG	TT	CC	AA	AA	CC	AA	GG	GG	CC	CC	CC	GG	AA	TT	AA	TT	TT	AA	TT	AA	AA	AA	CC	TT	TT	TT
SP221	NA	TT	GG	GG	GG	GG	CG	AA	GG	NA	AA	CC	AA	GG	NA	TT	CC	CC	TT	CC	CC	TT	GG	TT	CC	AA	AA	CC	AA	GG	GG	CC	CC	CC	GG	AA	CT	AA	GG	TT	AA	TT	AA	CC	AA	CC	TT	TT	TT
SP222	NA	TT	NA	GG	GG	GG	CG	AA	GG	AA	AA	NA	AA	GG	GG	NA	CC	CC	TT	CC	CC	TT	GG	TT	CC	GG	AA	CC	AA	NA	GG	CC	CC	NA	GG	AA	NA	AA	GG	TT	AA	TT	AA	CC	AA	CC	TT	TT	CC
SP223	CC	NA	NA	GG	GG	GG	GG	NA	NA	AG	AA	CC	AA	GG	GG	TT	CC	CC	TT	CC	NA	TT	GG	TT	CC	AA	AA	CC	AA	GG	GG	CC	CC	CC	GG	AA	TT	AA	GG	TT	AA	AT	AA	CC	AA	CC	TT	TT	TT
[truncated: 175 more columns]
